# Supplementary material for: Anisotropic surface potentials induced by competitive ion adsorption enable the synthesis of branched cubic Pt mesocrystals
Source: Nat Commun. 2025 Nov 5;16:9758. doi: 10.1038/s41467-025-64494-9 (PMC12589459; doi:10.1038/s41467-025-64494-9)
Supplement: Supplementary file 8 — Source data [file 41467_2025_64494_MOESM8_ESM.xlsx]

## Sheet: Suppl. Fig. 1b
Size (nm)	Intensity
0.3	0
0.3489	0
0.4057	0
0.4718	0
0.5487	0
0.6381	0
0.742	0
0.8629	0
1.003	0
1.167	0
1.357	0
1.578	0
1.835	0
2.134	0
2.482	0
2.886	0
3.357	0
3.903	0
4.539	0
5.279	0
6.139	0
7.139	0
8.302	0
9.655	0
11.23	0
13.06	0
15.18	0
17.66	0
20.53	0
23.88	0
27.77	0
32.3	0
37.56	0
43.68	0
50.79	0.8358
59.07	3.319
68.69	6.892
79.88	10.55
92.89	13.38
108	14.77
125.6	14.52
146.1	12.8
169.9	10.06
197.6	6.899
229.8	3.929
267.2	1.665
310.7	0.3802
361.3	0
420.2	0
488.7	0
568.3	0
660.9	0
768.5	0
893.8	0
1039	0
1209	0
1406	0
1635	0
1901	0
2211	0
2571	0
2990	0
3477	0
4043	0
4702	0
5468	0
6358	0
7394	0
8599	0
10000	0

## Sheet: Suppl. Fig. 4
NP size from LPTEM (nm)
2.64243
3.19413
3.28976
2.67166
3.87956
3.60481
3.03846
3.99293
3.13884
2.65709
2.83356
2.91463
2.62042
3.81402
4.06028
3.15119
2.64965
3.51776
3.26022
3.65828
3.39415
3.03196
2.79237
4.10783
2.16637
3.35984
3.26607
3.06392
3.05122
3.30155
3.36552
2.94764
3.13275
2.31359
2.76441
3.30733
3.36552
3.99293
3.567
2.26296
3.04474
2.47576
3.76801
3.03196
2.77843
2.9805
3.38852
3.31329
3.37138
3.6635
2.87438
2.46777
3.95867
3.82918
2.82005
3.68999
2.64243
2.65709
3.60481
3.13275
3.38288
3.68464
2.25422
2.80624
2.84051
4.06028
2.38806
3.34236
3.48448
2.86084
3.14512
3.01279
2.94115
3.13275
3.14512
3.00645
3.34826
2.17546
2.3221
3.68999
2.94115
2.91463
2.9805
3.35984
3.74207
3.53419
3.48996
2.62042
2.92139
2.87438
3.33665
2.31359
3.57235
3.61557
2.80624
2.70764
2.35531
3.26607
2.82005
2.23692
3.00645
3.51776
3.567
2.77131
2.67166
2.57557
2.6788
2.24573
3.4566
2.79237
3.46212
2.94764
2.36341
3.26022
3.2302
3.45089
2.63495
2.94764
3.08916
2.70058
2.4201
3.05747
3.19413
3.24828
3.53419
3.19413
3.65288
2.29674
2.94764
2.88786
3.07657
3.16972
4.10783
3.16972
2.81304
3.10171
3.07015
2.83356
2.54524
2.85415
3.67408
3.09534
2.68616
3.12033
3.45089
2.5679
2.33031
2.92792
2.73617
3.39415
2.42824
2.94764
2.93444
2.92792
2.77131
2.15754
2.82681
3.63156
2.93444
2.95433
3.29576
2.56045
3.18195
2.4361
2.404
2.73617
3.74207
2.42824
2.15754
4.00503
4.08202
3.42849
2.20511
3.83151
3.15906
4.01376
4.35253
2.1737
2.99031
3.15906
3.19174
3.19174
2.99031
2.84007
3.70926
3.34674
3.23827
3.00581
3.31905
2.70293
3.02481
3.28763
3.07015
3.3606
2.34692
2.96337
2.90434
3.65619
3.24887
2.55846
2.62066
3.05893
3.28763
4.32333
3.8646
2.7494
3.32958
3.28763
3.02481
3.27366
3.30521
2.94375
2.93205
2.16843
3.65619
3.25963
3.357
2.7494
2.62939
3.79528
3.62138
2.70293
2.78689
3.16992
3.80751
3.04391
3.37761
3.93835
3.12237
2.97109
2.8076
3.18815
3.47185
3.28763
2.71984
3.0286
2.2873
4.08763
2.65565
3.07781
3.04014
2.80329
2.95928
3.05143
3.94417
2.32731
3.3225
2.97879
3.02481
3.09637
2.73268

## Sheet: Suppl. Fig. 5e
k (1/nm)	Cluster	k (1/nm)	Core/shell structure
0	15045.3	0	2027.69
0.01732	15146.8	0.01732	2038.34
0.03465	15249.4	0.03465	2049.12
0.05197	15353.3	0.05197	2060.04
0.06929	15458.3	0.06929	2071.11
0.08662	15564.5	0.08662	2082.34
0.10394	15671.9	0.10394	2093.72
0.12126	15780.6	0.12126	2105.28
0.13859	15890.6	0.13859	2117.02
0.15591	16001.8	0.15591	2128.95
0.17323	16114.3	0.17323	2141.08
0.19056	16228.2	0.19056	2153.43
0.20788	16343.4	0.20788	2166.02
0.2252	16460.1	0.2252	2178.84
0.24253	16578.1	0.24253	2191.94
0.25985	16697.5	0.25985	2205.31
0.27717	16818.4	0.27717	2218.99
0.2945	16940.7	0.2945	2232.99
0.31182	17064.6	0.31182	2247.35
0.32914	17190	0.32914	2262.08
0.34647	17317	0.34647	2277.22
0.36379	17445.5	0.36379	2292.8
0.38111	17575.7	0.38111	2308.85
0.39844	17707.5	0.39844	2325.42
0.41576	17841	0.41576	2342.55
0.43308	17976.3	0.43308	2360.27
0.45041	18113.3	0.45041	2378.65
0.46773	18252.1	0.46773	2397.74
0.48505	18392.7	0.48505	2417.6
0.50238	18535.2	0.50238	2438.29
0.5197	18679.7	0.5197	2459.88
0.53702	18826.1	0.53702	2482.46
0.55435	18974.6	0.55435	2506.1
0.57167	19125.1	0.57167	2530.91
0.58899	19277.8	0.58899	2556.97
0.60632	19432.8	0.60632	2584.4
0.62364	19590	0.62364	2613.31
0.64096	19749.6	0.64096	2643.83
0.65829	19911.7	0.65829	2676.1
0.67561	20076.4	0.67561	2710.28
0.69293	20243.8	0.69293	2746.51
0.71026	20413.9	0.71026	2784.98
0.72758	20587	0.72758	2825.87
0.7449	20763.3	0.7449	2869.39
0.76223	20942.8	0.76223	2915.77
0.77955	21125.8	0.77955	2965.22
0.79687	21312.5	0.79687	3018.03
0.8142	21503.3	0.8142	3074.44
0.83152	21698.2	0.83152	3134.78
0.84884	21897.8	0.84884	3199.35
0.86617	22102.4	0.86617	3268.49
0.88349	22312.4	0.88349	3342.57
0.90081	22528.3	0.90081	3422
0.91814	22750.6	0.91814	3507.18
0.93546	22980	0.93546	3598.57
0.95278	23217.3	0.95278	3696.66
0.97011	23463.2	0.97011	3801.96
0.98743	23718.6	0.98743	3915.03
1.00475	23984.8	1.00475	4036.46
1.02208	24262.7	1.02208	4166.87
1.0394	24553.9	1.0394	4306.93
1.05672	24859.8	1.05672	4457.37
1.07405	25182.2	1.07405	4618.93
1.09137	25523.2	1.09137	4792.43
1.10869	25884.9	1.10869	4978.73
1.12602	26270	1.12602	5178.73
1.14334	26681.2	1.14334	5393.4
1.16066	27121.8	1.16066	5623.77
1.17799	27595.5	1.17799	5870.91
1.19531	28106.3	1.19531	6135.96
1.21263	28658.8	1.21263	6420.15
1.22996	29258.1	1.22996	6724.74
1.24728	29910.1	1.24728	7051.08
1.2646	30621.2	1.2646	7400.59
1.28193	31398.4	1.28193	7774.75
1.29925	32249.9	1.29925	8175.15
1.31657	33184.5	1.31657	8603.43
1.3339	34212.1	1.3339	9061.32
1.35122	35343.8	1.35122	9550.63
1.36854	36591.6	1.36854	10073.3
1.38587	37969.1	1.38587	10631.2
1.40319	39491.1	1.40319	11226.6
1.42051	41174	1.42051	11861.5
1.43784	43035.8	1.43784	12538.3
1.45516	45096.4	1.45516	13259.2
1.47248	47377.5	1.47248	14026.9
1.48981	49903	1.48981	14843.7
1.50713	52699	1.50713	15712.5
1.52445	55794	1.52445	16635.8
1.54178	59218.9	1.54178	17616.7
1.5591	63007.6	1.5591	18658
1.57642	67196.7	1.57642	19762.8
1.59375	71826.1	1.59375	20934.3
1.61107	76938.8	1.61107	22175.8
1.62839	82581.2	1.62839	23490.5
1.64572	88803.6	1.64572	24882
1.66304	95659.9	1.66304	26353.8
1.68036	103208	1.68036	27909.6
1.69769	111510	1.69769	29553
1.71501	120633	1.71501	31288
1.73233	130648	1.73233	33118.3
1.74966	141630	1.74966	35048.1
1.76698	153660	1.76698	37081.3
1.7843	166823	1.7843	39222.1
1.80163	181210	1.80163	41474.7
1.81895	196917	1.81895	43843.3
1.83627	214044	1.83627	46332.2
1.85359	232698	1.85359	48945.8
1.87092	252989	1.87092	51688.4
1.88824	275035	1.88824	54564.5
1.90556	298957	1.90556	57578.4
1.92289	324882	1.92289	60734.6
1.94021	352941	1.94021	64037.5
1.95753	383270	1.95753	67491.5
1.97486	416012	1.97486	71101
1.99218	451310	1.99218	74870.3
2.0095	489313	2.0095	78803.7
2.02683	530174	2.02683	82905.5
2.04415	574047	2.04415	87179.6
2.06147	621092	2.06147	91630.3
2.0788	671466	2.0788	96261.4
2.09612	725332	2.09612	101077
2.11344	782850	2.11344	106080
2.13077	844182	2.13077	111275
2.14809	909487	2.14809	116664
2.16541	978924	2.16541	122251
2.18274	1052647	2.18274	128039
2.20006	1.13081e+06	2.20006	134031
2.21738	1.21355e+06	2.21738	140228
2.23471	1.30102e+06	2.23471	146634
2.25203	1.39334e+06	2.25203	153250
2.26935	1.49065e+06	2.26935	160078
2.28668	1.59305e+06	2.28668	167118
2.304	1.70064e+06	2.304	174373
2.32132	1.81353e+06	2.32132	181842
2.33865	1.93178e+06	2.33865	189526
2.35597	2.05545e+06	2.35597	197425
2.37329	2.1846e+06	2.37329	205538
2.39062	2.31925e+06	2.39062	213864
2.40794	2.45941e+06	2.40794	222402
2.42526	2605077	2.42526	231150
2.44259	2.75621e+06	2.44259	240106
2.45991	2.91275e+06	2.45991	249267
2.47723	3074639	2.47723	258630
2.49456	3241760	2.49456	268191
2.51188	3.41399e+06	2.51188	277946
2.5292	3.59118e+06	2.5292	287889
2.54653	3.77315e+06	2.54653	298017
2.56385	3.9597e+06	2.56385	308323
2.58117	4150591	2.58117	318800
2.5985	4.34557e+06	2.5985	329442
2.61582	4.54435e+06	2.61582	340242
2.63314	4.74661e+06	2.63314	351191
2.65047	4952029	2.65047	362281
2.66779	5160231	2.66779	373504
2.68511	5370831	2.68511	384849
2.70244	5.58342e+06	2.70244	396306
2.71976	5.79755e+06	2.71976	407866
2.73708	6012780	2.73708	419517
2.75441	6228628	2.75441	431247
2.77173	6444603	2.77173	443045
2.78905	6660196	2.78905	454898
2.80638	6.87489e+06	2.80638	466794
2.8237	7088142	2.8237	478718
2.84102	7.29942e+06	2.84102	490658
2.85835	7.50818e+06	2.85835	502599
2.87567	7.71387e+06	2.87567	514527
2.89299	7.91595e+06	2.89299	526428
2.91032	8113867	2.91032	538285
2.92764	8307088	2.92764	550085
2.94496	8495086	2.94496	561811
2.96229	8677349	2.96229	573448
2.97961	8853380	2.97961	584980
2.99693	9022704	2.99693	596391
3.01426	9184869	3.01426	607665
3.03158	9339450	3.03158	618787
3.0489	9486052	3.0489	629739
3.06623	9624314	3.06623	640506
3.08355	9753910	3.08355	651072
3.10087	9874553	3.10087	661420
3.1182	9986000	3.1182	671536
3.13552	10088000	3.13552	681404
3.15284	10180500	3.15284	691009
3.17017	10263400	3.17017	700335
3.18749	10336500	3.18749	709368
3.20481	10399900	3.20481	718093
3.22214	10453600	3.22214	726497
3.23946	10497800	3.23946	734567
3.25678	10532500	3.25678	742289
3.27411	10557900	3.27411	749651
3.29143	10574400	3.29143	756641
3.30875	10582200	3.30875	763248
3.32608	10581700	3.32608	769462
3.3434	10573200	3.3434	775273
3.36072	10557300	3.36072	780672
3.37805	10534300	3.37805	785650
3.39537	10504800	3.39537	790200
3.41269	10469400	3.41269	794316
3.43001	10428600	3.43001	797991
3.44734	10383000	3.44734	801221
3.46466	10333300	3.46466	804002
3.48199	10280100	3.48199	806331
3.49931	10224100	3.49931	808207
3.51663	10165800	3.51663	809627
3.53396	10106100	3.53396	810594
3.55128	10045600	3.55128	811108
3.5686	9984785	3.5686	811171
3.58593	9924449	3.58593	810787
3.60325	9865165	3.60325	809961
3.62057	9807521	3.62057	808700
3.6379	9752078	3.6379	807011
3.65522	9699360	3.65522	804903
3.67254	9649850	3.67254	802386
3.68987	9603988	3.68987	799472
3.70719	9562166	3.70719	796176
3.72451	9524721	3.72451	792511
3.74184	9491936	3.74184	788497
3.75916	9464036	3.75916	784151
3.77648	9441183	3.77648	779497
3.79381	9423479	3.79381	774558
3.81113	9410957	3.81113	769363
3.82845	9403589	3.82845	763942
3.84578	9401279	3.84578	758330
3.8631	9403864	3.8631	752568
3.88042	9411119	3.88042	746702
3.89775	9422753	3.89775	740785
3.91507	9438413	3.91507	734877
3.93239	9457686	3.93239	729051
3.94972	9480105	3.94972	723394
3.96704	9505145	3.96704	718006
3.98436	9532233	3.98436	713012
4.00169	9560751	4.00169	708565
4.01901	9590040	4.01901	704853
4.03633	9619405	4.03633	702112
4.05366	9648120	4.05366	700645
4.07098	9675438	4.07098	700839
4.0883	9700591	4.0883	703201
4.10563	9722804	4.10563	708397
4.12295	9741298	4.12295	717314
4.14027	9755297	4.14027	731139
4.1576	9764042	4.1576	751453
4.17492	9766791	4.17492	780343
4.19224	9762833	4.19224	820449
4.20957	9751496	4.20957	874807
4.22689	9732154	4.22689	946066
4.24421	9704236	4.24421	1.03431e+06
4.26154	9667231	4.26154	1.13262e+06
4.27886	9620699	4.27886	1.22159e+06
4.29618	9564273	4.29618	1.27031e+06
4.31351	9497668	4.31351	1.2535e+06
4.33083	9420680	4.33083	1173505
4.34815	9333192	4.34815	1.05804e+06
4.36548	9235171	4.36548	937003
4.3828	9126675	4.3828	827792
4.40012	9007843	4.40012	735977
4.41745	8878899	4.41745	660909
4.43477	8740145	4.43477	599816
4.45209	8591961	4.45209	549718
4.46942	8434799	4.46942	508079
4.48674	8269177	4.48674	472916
4.50406	8.09568e+06	4.50406	442733
4.52139	7.91495e+06	4.52139	416419
4.53871	7.7277e+06	4.53871	393146
4.55603	7534676	4.55603	372297
4.57336	7.33669e+06	4.57336	353408
4.59068	7134609	4.59068	336126
4.608	6.92933e+06	4.608	320181
4.62533	6.72181e+06	4.62533	305365
4.64265	6.51303e+06	4.64265	291515
4.65997	6304022	4.65997	278503
4.6773	6095825	4.6773	266227
4.69462	5.8895e+06	4.69462	254604
4.71194	5.68612e+06	4.71194	243569
4.72927	5.48672e+06	4.72927	233066
4.74659	5.29231e+06	4.74659	223050
4.76391	5103859	4.76391	213486
4.78124	4922223	4.78124	204340
4.79856	4.74816e+06	4.79856	195586
4.81588	4582295	4.81588	187203
4.83321	4425069	4.83321	179169
4.85053	4.27674e+06	4.85053	171467
4.86785	4.13735e+06	4.86785	164082
4.88518	4.00672e+06	4.88518	157001
4.9025	3884421	4.9025	150212
4.91982	3.7698e+06	4.91982	143702
4.93715	3.66198e+06	4.93715	137463
4.95447	3.55988e+06	4.95447	131484
4.97179	3.46229e+06	4.97179	125756
4.98912	3.36784e+06	4.98912	120272
5.00644	3275111	5.00644	115024
5.02376	3182684	5.02376	110004
5.04109	3.08919e+06	5.04109	105204
5.05841	2.99337e+06	5.05841	100620
5.07573	2894176	5.07573	96243
5.09306	2.79077e+06	5.09306	92067.5
5.11038	2.68262e+06	5.11038	88087.4
5.1277	2.5695e+06	5.1277	84296.9
5.14503	2.45151e+06	5.14503	80690.2
5.16235	2329063	5.16235	77262
5.17967	2202862	5.17967	74006.9
5.197	2.07384e+06	5.197	70919.7
5.21432	1.94311e+06	5.21432	67995.5
5.23164	1.81192e+06	5.23164	65229.5
5.24897	1.68157e+06	5.24897	62617.1
5.26629	1.55336e+06	5.26629	60153.9
5.28361	1.42856e+06	5.28361	57835.7
5.30093	1.30831e+06	5.30093	55658.4
5.31826	1.19365e+06	5.31826	53618.2
5.33558	1.08543e+06	5.33558	51711.6
5.3529	984320	5.3529	49935
5.37023	890815	5.37023	48285.4
5.38755	805205	5.38755	46759.7
5.40487	727604	5.40487	45355.2
5.4222	657965	5.4222	44069.6
5.43952	596098	5.43952	42900.5
5.45684	541698	5.45684	41846.1
5.47417	494370	5.47417	40904.5
5.49149	453657	5.49149	40074.6
5.50881	419066	5.50881	39355
5.52614	390086	5.52614	38745
5.54346	366210	5.54346	38244.1
5.56078	346952	5.56078	37852
5.57811	331853	5.57811	37568.8
5.59543	320496	5.59543	37394.9
5.61275	312510	5.61275	37331
5.63006	307566	5.63006	37378.1
5.6474	305386	5.6474	37537.7
5.66472	305735	5.66472	37811.3
5.68205	308424	5.68205	38201.1
5.69937	313300	5.69937	38709.3
5.71669	320247	5.71669	39338.8
5.73402	329181	5.73402	40092.4
5.75134	340047	5.75134	40973.7
5.76866	352810	5.76866	41986.2
5.78599	367461	5.78599	43133.9
5.80331	384004	5.80331	44421.2
5.82063	402461	5.82063	45852.8
5.83796	422867	5.83796	47433.4
5.85528	445268	5.85528	49168.5
5.8726	469717	5.8726	51063.3
5.88993	496278	5.88993	53123.7
5.90725	525023	5.90725	55355.7
5.92457	556026	5.92457	57765.5
5.9419	589370	5.9419	60359.4
5.95922	625142	5.95922	63144.1
5.97654	663430	5.97654	66126.3
5.99387	704329	5.99387	69312.8
6.01119	747934	6.01119	72710.6
6.02851	794344	6.02851	76326.8
6.04584	843657	6.04584	80168.4
6.06316	895974	6.06316	84242.3
6.08048	951394	6.08048	88555.6
6.09781	1.01002e+06	6.09781	93115.2
6.11513	1.07195e+06	6.11513	97927.9
6.13245	1.13728e+06	6.13245	103000
6.14978	1206100	6.14978	108338
6.1671	1.27851e+06	6.1671	113949
6.18442	1.3546e+06	6.18442	119837
6.20175	1.43445e+06	6.20175	126008
6.21907	1.51814e+06	6.21907	132468
6.23639	1.60574e+06	6.23639	139220
6.25372	1697329	6.25372	146269
6.27104	1792955	6.27104	153617
6.28836	1.89267e+06	6.28836	161269
6.30569	1.99653e+06	6.30569	169225
6.32301	2104558	6.32301	177487
6.34033	2.21678e+06	6.34033	186056
6.35766	2333212	6.35766	194931
6.37498	2.45385e+06	6.37498	204110
6.3923	2578697	6.3923	213593
6.40963	2.70772e+06	6.40963	223375
6.42695	2840880	6.42695	233452
6.44427	2978134	6.44427	243819
6.4616	3.11942e+06	6.4616	254470
6.47892	3.26464e+06	6.47892	265396
6.49624	3413727	6.49624	276590
6.51357	3.56655e+06	6.51357	288042
6.53089	3.72299e+06	6.53089	299740
6.54821	3882910	6.54821	311672
6.56554	4.04614e+06	6.56554	323825
6.58286	4212510	6.58286	336184
6.60018	4381826	6.60018	348732
6.61751	4553880	6.61751	361453
6.63483	4728447	6.63483	374328
6.65215	4.90528e+06	6.65215	387338
6.66948	5084136	6.66948	400462
6.6868	5264728	6.6868	413677
6.70412	5446773	6.70412	426962
6.72145	5.62997e+06	6.72145	440291
6.73877	5.814e+06	6.73877	453640
6.75609	5.99853e+06	6.75609	466982
6.77342	6.18323e+06	6.77342	480291
6.79074	6.36774e+06	6.79074	493538
6.80806	6.55169e+06	6.80806	506696
6.82539	6734718	6.82539	519735
6.84271	6.91644e+06	6.84271	532625
6.86002	7.09647e+06	6.86002	545335
6.87736	7.27441e+06	6.87736	557835
6.89468	7449873	6.89468	570093
6.912	7.62245e+06	6.912	582078
6.92933	7791747	6.92933	593759
6.94665	7.95736e+06	6.94665	605104
6.96397	8.11889e+06	6.96397	616082
6.9813	8275952	6.9813	626662
6.99862	8428147	6.99862	636812
7.01594	8575099	7.01594	646505
7.03327	8716433	7.03327	655709
7.05059	8851790	7.05059	664398
7.06791	8980820	7.06791	672544
7.08524	9103189	7.08524	680121
7.10256	9218578	7.10256	687107
7.11988	9326687	7.11988	693478
7.13721	9427236	7.13721	699215
7.15453	9519965	7.15453	704299
7.17185	9604638	7.17185	708715
7.18918	9681044	7.18918	712450
7.2065	9748997	7.2065	715492
7.22382	9808340	7.22382	717835
7.24115	9858944	7.24115	719473
7.25847	9900709	7.25847	720405
7.27579	9933567	7.27579	720632
7.29312	9957481	7.29312	720156
7.31044	9972448	7.31044	718987
7.32776	9978496	7.32776	717134
7.34509	9975686	7.34509	714608
7.36241	9964114	7.36241	711428
7.37973	9943906	7.37973	707609
7.39706	9915223	7.39706	703174
7.41438	9878256	7.41438	698144
7.4317	9833229	7.4317	692546
7.44903	9780393	7.44903	686407
7.46635	9720030	7.46635	679754
7.48367	9652449	7.48367	672620
7.501	9577983	7.501	665035
7.51832	9496991	7.51832	657033
7.53564	9409853	7.53564	648649
7.55297	9316966	7.55297	639916
7.57029	9218748	7.57029	630872
7.58761	9115630	7.58761	621552
7.60494	9008055	7.60494	611993
7.62226	8896477	7.62226	602233
7.63958	8781356	7.63958	592309
7.65691	8663156	7.65691	582260
7.67423	8542342	7.67423	572121
7.69155	8419379	7.69155	561932
7.70888	8294726	7.70888	551728
7.7262	8.16883e+06	7.7262	541548
7.74352	8042146	7.74352	531428
7.76085	7915089	7.76085	521404
7.77817	7.78808e+06	7.77817	511511
7.79549	7.6615e+06	7.79549	501785
7.81282	7535730	7.81282	492259
7.83014	7.41112e+06	7.83014	482967
7.84746	7.28799e+06	7.84746	473939
7.86479	7.16662e+06	7.86479	465208
7.88211	7047297	7.88211	456802
7.89943	6.93023e+06	7.89943	448747
7.91676	6.81563e+06	7.91676	441070
7.93408	6703649	7.93408	433793
7.9514	6594409	7.9514	426937
7.96873	6.488e+06	7.96873	420517
7.98605	6.38445e+06	7.98605	414546
8.00337	6283785	8.00337	409034
8.0207	6.18595e+06	8.0207	403984
8.03802	6090882	8.03802	399393
8.05534	5998447	8.05534	395253
8.07267	5908486	8.07267	391548
8.08999	5.82079e+06	8.08999	388253
8.10731	5.73513e+06	8.10731	385336
8.12464	5.6512e+06	8.12464	382755
8.14196	5568700	8.14196	380458
8.15928	5487265	8.15928	378384
8.17661	5406518	8.17661	376462
8.19393	5326056	8.19393	374614
8.21125	5.24546e+06	8.21125	372753
8.22858	5164305	8.22858	370788
8.2459	5082170	8.2459	368627
8.26322	4998649	8.26322	366176
8.28055	4.91336e+06	8.28055	363347
8.29787	4825966	8.29787	360061
8.31519	4736169	8.31519	356249
8.33252	4643739	8.33252	351857
8.34984	4.54851e+06	8.34984	346851
8.36716	4450390	8.36716	341214
8.38449	4349363	8.38449	334950
8.40181	4.24549e+06	8.40181	328083
8.41913	4138900	8.41913	320654
8.43646	4.02979e+06	8.43646	312719
8.45378	3.91842e+06	8.45378	304348
8.4711	3.80509e+06	8.4711	295617
8.48843	3.69014e+06	8.48843	286610
8.50575	3.57395e+06	8.50575	277411
8.52307	3.45688e+06	8.52307	268100
8.5404	3.33934e+06	8.5404	258756
8.55772	3.22172e+06	8.55772	249452
8.57504	3104403	8.57504	240251
8.59237	2.98776e+06	8.59237	231210
8.60969	2.87215e+06	8.60969	222377
8.62701	2.7579e+06	8.62701	213790
8.64433	2.64534e+06	8.64433	205482
8.66166	2534751	8.66166	197476
8.67898	2.4264e+06	8.67898	189789
8.69631	2.32053e+06	8.69631	182433
8.71363	2.21737e+06	8.71363	175414
8.73095	2.1171e+06	8.73095	168734
8.74827	2.0199e+06	8.74827	162390
8.7656	1.92591e+06	8.7656	156380
8.78292	1.83527e+06	8.78292	150696
8.80025	1.74807e+06	8.80025	145329
8.81757	1664390	8.81757	140269
8.83489	1584302	8.83489	135506
8.85221	1.50784e+06	8.85221	131028
8.86954	1.43503e+06	8.86954	126822
8.88686	1365882	8.88686	122878
8.90419	1.30037e+06	8.90419	119183
8.92151	1.23848e+06	8.92151	115726
8.93883	1.18016e+06	8.93883	112493
8.95615	1.12535e+06	8.95615	109476
8.97348	1.07399e+06	8.97348	106662
8.9908	1025987	8.9908	104041
9.00813	981263	9.00813	101604
9.02545	939714	9.02545	99340.7
9.04277	901232	9.04277	97242.7
9.06008	865706	9.06008	95301.6
9.07742	833017	9.07742	93509.6
9.09474	803043	9.09474	91859.2
9.11206	775661	9.11206	90343.6
9.12939	750744	9.12939	88956.4
9.14671	728167	9.14671	87691.6
9.16403	707802	9.16403	86543.8
9.18136	689524	9.18136	85507.8
9.19868	673212	9.19868	84578.9
9.216	658745	9.216	83752.7
9.23333	646004	9.23333	83025.3
9.25065	634878	9.25065	82393.1
9.26797	625256	9.26797	81852.6
9.2853	617035	9.2853	81401.1
9.30262	610113	9.30262	81035.7
9.31994	604396	9.31994	80753.9
9.33727	599794	9.33727	80553.8
9.35459	596222	9.35459	80433.2
9.37191	593600	9.37191	80390.6
9.38924	591854	9.38924	80424.4
9.40656	590914	9.40656	80533.5
9.42388	590715	9.42388	80716.7
9.44121	591198	9.44121	80973.3
9.45853	592307	9.45853	81302.3
9.47585	593992	9.47585	81703.4
9.49318	596205	9.49318	82176.1
9.5105	598905	9.5105	82720.1
9.52782	602051	9.52782	83335.2
9.54515	605608	9.54515	84021.4
9.56247	609545	9.56247	84778.5
9.57979	613831	9.57979	85606.6
9.59712	618440	9.59712	86505.6
9.61444	623348	9.61444	87476
9.63176	628534	9.63176	88517.3
9.64909	633978	9.64909	89629.6
9.66641	639663	9.66641	90812.8
9.68373	645573	9.68373	92066.4
9.70106	651694	9.70106	93390
9.71838	658012	9.71838	94782.9
9.7357	664518	9.7357	96243.9
9.75303	671199	9.75303	97771.7
9.77035	678048	9.77035	99364.3
9.78767	685056	9.78767	101019
9.805	692216	9.805	102734
9.82232	699520	9.82232	104505
9.83964	706963	9.83964	106328
9.85697	714539	9.85697	108198
9.87429	722242	9.87429	110108
9.89161	730070	9.89161	112054
9.90894	738016	9.90894	114026
9.92626	746077	9.92626	116017
9.94358	754249	9.94358	118018
9.96091	762530	9.96091	120018
9.97823	770915	9.97823	122007
9.99555	779402	9.99555	123973
10.0129	787988	10.0129	125905
10.0302	796670	10.0302	127791
10.0475	805445	10.0475	129620
10.0648	814312	10.0648	131378
10.0822	823267	10.0822	133056
10.0995	832307	10.0995	134643
10.1168	841432	10.1168	136131
10.1341	850638	10.1341	137513
10.1515	859923	10.1515	138782
10.1688	869286	10.1688	139934
10.1861	878723	10.1861	140969
10.2034	888233	10.2034	141887
10.2208	897813	10.2208	142691
10.2381	907461	10.2381	143384
10.2554	917176	10.2554	143975
10.2727	926955	10.2727	144471
10.29	936796	10.29	144882
10.3074	946697	10.3074	145219
10.3247	956655	10.3247	145494
10.342	966669	10.342	145719
10.3593	976737	10.3593	145907
10.3767	986855	10.3767	146070
10.394	997023	10.394	146221
10.4113	1.00724e+06	10.4113	146372
10.4286	1.0175e+06	10.4286	146532
10.446	1.0278e+06	10.446	146714
10.4633	1.03814e+06	10.4633	146925
10.4806	1.04852e+06	10.4806	147175
10.4979	1.05894e+06	10.4979	147471
10.5152	1069386	10.5152	147819
10.5326	1.07987e+06	10.5326	148224
10.5499	1.09038e+06	10.5499	148692
10.5672	1100913	10.5672	149224
10.5846	1.11147e+06	10.5846	149826
10.6019	1.12206e+06	10.6019	150497
10.6192	1.13266e+06	10.6192	151239
10.6365	1.14328e+06	10.6365	152053
10.6538	1.15391e+06	10.6538	152939
10.6712	1.16456e+06	10.6712	153895
10.6885	1.17522e+06	10.6885	154921
10.7058	1.18588e+06	10.7058	156015
10.7231	1.19656e+06	10.7231	157175
10.7405	1.20723e+06	10.7405	158398
10.7578	1.2179e+06	10.7578	159682
10.7751	1.22857e+06	10.7751	161023
10.7924	1.23924e+06	10.7924	162418
10.8097	1.2499e+06	10.8097	163863
10.8271	1.26055e+06	10.8271	165355
10.8444	1.27119e+06	10.8444	166888
10.8617	1281815	10.8617	168460
10.879	1.29242e+06	10.879	170064
10.8964	1.30301e+06	10.8964	171696
10.9137	1313573	10.9137	173351
10.931	1.32411e+06	10.931	175024
10.9483	1.33462e+06	10.9483	176708
10.9657	1.34511e+06	10.9657	178399
10.983	1355556	10.983	180090
11.0003	1365970	11.0003	181776
11.0176	1.37635e+06	11.0176	183450
11.035	1.38668e+06	11.035	185106
11.0523	1.39697e+06	11.0523	186738
11.0696	1.40722e+06	11.0696	188338
11.0869	1.41742e+06	11.0869	189900
11.1043	1427566	11.1043	191419
11.1216	1.43766e+06	11.1216	192886
11.1389	1.4477e+06	11.1389	194296
11.1562	1.45767e+06	11.1562	195643
11.1735	1.46759e+06	11.1735	196920
11.1909	1.47744e+06	11.1909	198121
11.2082	1.48723e+06	11.2082	199241
11.2255	1.49695e+06	11.2255	200275
11.2428	1.50659e+06	11.2428	201218
11.2602	1.51616e+06	11.2602	202065
11.2775	1.52565e+06	11.2775	202813
11.2948	1.53506e+06	11.2948	203459
11.3121	1.54439e+06	11.3121	204001
11.3294	1.55364e+06	11.3294	204436
11.3468	1.56279e+06	11.3468	204763
11.3641	1.57186e+06	11.3641	204983
11.3814	1.58083e+06	11.3814	205095
11.3987	1589712	11.3987	205100
11.4161	1.59849e+06	11.4161	204999
11.4334	1.60717e+06	11.4334	204796
11.4507	1.61575e+06	11.4507	204493
11.468	1.62422e+06	11.468	204092
11.4854	1.63259e+06	11.4854	203598
11.5027	1640841	11.5027	203015
11.52	1.64898e+06	11.52	202347
11.5373	1657009	11.5373	201599
11.5547	1.66492e+06	11.5547	200775
11.572	1.67271e+06	11.572	199882
11.5893	1.68037e+06	11.5893	198922
11.6066	1.68792e+06	11.6066	197903
11.624	1.69533e+06	11.624	196829
11.6413	1.70262e+06	11.6413	195705
11.6586	1709778	11.6586	194535
11.6759	1.7168e+06	11.6759	193325
11.6932	1.72369e+06	11.6932	192080
11.7106	1730439	11.7106	190803
11.7279	1.73705e+06	11.7279	189500
11.7452	1.74352e+06	11.7452	188174
11.7625	1.74984e+06	11.7625	186829
11.7799	1.75602e+06	11.7799	185469
11.7972	1.76205e+06	11.7972	184099
11.8145	1.76794e+06	11.8145	182719
11.8318	1.77367e+06	11.8318	181335
11.8491	1.77924e+06	11.8491	179948
11.8665	1.78467e+06	11.8665	178563
11.8838	1789933	11.8838	177180
11.9011	1.79504e+06	11.9011	175803
11.9184	1.79999e+06	11.9184	174433
11.9358	1.80477e+06	11.9358	173074
11.9531	1.80939e+06	11.9531	171726
11.9704	1.81385e+06	11.9704	170391
11.9877	1.81814e+06	11.9877	169071
12.0051	1.82227e+06	12.0051	167766
12.0224	1826220	12.0224	166480
12.0397	1.83e+06	12.0397	165211
12.057	1.83362e+06	12.057	163963
12.0744	1.83705e+06	12.0744	162734
12.0917	1.84032e+06	12.0917	161526
12.109	1.84341e+06	12.109	160340
12.1263	1.84632e+06	12.1263	159176
12.1436	1849060	12.1436	158034
12.161	1.85162e+06	12.161	156915
12.1783	1.854e+06	12.1783	155819
12.1956	1856197	12.1956	154745
12.2129	1.85822e+06	12.2129	153694
12.2303	1.86005e+06	12.2303	152667
12.2476	1.86171e+06	12.2476	151661
12.2649	1.86318e+06	12.2649	150678
12.2822	1.86447e+06	12.2822	149718
12.2995	1.86558e+06	12.2995	148778
12.3169	1.8665e+06	12.3169	147860
12.3342	1.86724e+06	12.3342	146963
12.3515	1.86779e+06	12.3515	146086
12.3689	1.86816e+06	12.3689	145228
12.3862	1.86834e+06	12.3862	144389
12.4035	1.86834e+06	12.4035	143569
12.4208	1868151	12.4208	142765
12.4381	1.86778e+06	12.4381	141980
12.4555	1.86722e+06	12.4555	141209
12.4728	1.86648e+06	12.4728	140455
12.4901	1.86555e+06	12.4901	139714
12.5074	1864437	12.5074	138988
12.5248	1.86314e+06	12.5248	138274
12.5421	1.86166e+06	12.5421	137572
12.5594	1.86e+06	12.5594	136882
12.5767	1.85815e+06	12.5767	136202
12.594	1.85612e+06	12.594	135532
12.6114	1.85391e+06	12.6114	134870
12.6287	1.85151e+06	12.6287	134217
12.646	1848942	12.646	133571
12.6633	1.84619e+06	12.6633	132931
12.6807	1843258	12.6807	132297
12.698	1.84015e+06	12.698	131669
12.7153	1.83686e+06	12.7153	131044
12.7326	1.8334e+06	12.7326	130424
12.75	1.82976e+06	12.75	129806
12.7673	1.82595e+06	12.7673	129191
12.7846	1.82197e+06	12.7846	128577
12.8019	1.81781e+06	12.8019	127965
12.8193	1.81349e+06	12.8193	127353
12.8366	1.809e+06	12.8366	126741
12.8539	1.80433e+06	12.8539	126129
12.8712	1.79951e+06	12.8712	125516
12.8886	1794516	12.8886	124902
12.9059	1.78936e+06	12.9059	124286
12.9232	1.78405e+06	12.9232	123668
12.9405	1.77857e+06	12.9405	123047
12.9578	1.77294e+06	12.9578	122423
12.9752	1.76715e+06	12.9752	121797
12.9925	1.7612e+06	12.9925	121166
13.0098	1.7551e+06	13.0098	120532
13.0271	1.74885e+06	13.0271	119894
13.0445	1.74245e+06	13.0445	119252
13.0618	1.73591e+06	13.0618	118605
13.0791	1.72922e+06	13.0791	117954
13.0964	1.72238e+06	13.0964	117298
13.1137	1.71541e+06	13.1137	116637
13.1311	1.70829e+06	13.1311	115971
13.1484	1.70104e+06	13.1484	115300
13.1657	1.69365e+06	13.1657	114623
13.183	1.68613e+06	13.183	113942
13.2004	1.67847e+06	13.2004	113255
13.2177	1.67069e+06	13.2177	112563
13.235	1.66278e+06	13.235	111866
13.2523	1.65475e+06	13.2523	111163
13.2697	1.64659e+06	13.2697	110455
13.287	1.63832e+06	13.287	109742
13.3043	1.62993e+06	13.3043	109024
13.3216	1.62142e+06	13.3216	108300
13.339	1.6128e+06	13.339	107571
13.3563	1.60407e+06	13.3563	106838
13.3736	1595229	13.3736	106099
13.3909	1.58628e+06	13.3909	105355
13.4083	1.57724e+06	13.4083	104607
13.4256	1.56809e+06	13.4256	103854
13.4429	1.55884e+06	13.4429	103097
13.4602	1.5495e+06	13.4602	102335
13.4775	1.54006e+06	13.4775	101569
13.4949	1.53053e+06	13.4949	100799
13.5122	1.52091e+06	13.5122	100024
13.5295	1.51121e+06	13.5295	99246.3
13.5468	1.50143e+06	13.5468	98464.5
13.5642	1.49156e+06	13.5642	97679.1
13.5815	1.48161e+06	13.5815	96890.3
13.5988	1.47159e+06	13.5988	96098.3
13.6161	1.4615e+06	13.6161	95303.2
13.6334	1.45133e+06	13.6334	94505.1
13.6508	1.44109e+06	13.6508	93704.3
13.6681	1.43079e+06	13.6681	92900.9
13.6854	1.42043e+06	13.6854	92095.1
13.7027	1.41001e+06	13.7027	91287
13.72	1.39952e+06	13.72	90476.8
13.7374	1.38898e+06	13.7374	89664.6
13.7547	1.37839e+06	13.7547	88850.9
13.772	1.36775e+06	13.772	88035.6
13.7894	1.35706e+06	13.7894	87218.8
13.8067	1.34632e+06	13.8067	86400.8
13.824	1.33554e+06	13.824	85581.8
13.8413	1324718	13.8413	84761.9
13.8587	1.31386e+06	13.8587	83941.4
13.876	1.30296e+06	13.876	83120.2
13.8933	1.29203e+06	13.8933	82298.8
13.9106	1.28107e+06	13.9106	81477.2
13.9279	1.27008e+06	13.9279	80655.5
13.9453	1.25907e+06	13.9453	79834.1
13.9626	1248031	13.9626	79012.9
13.9799	1.23697e+06	13.9799	78192.3
13.9972	1.22589e+06	13.9972	77372.3
14.0146	1.2148e+06	14.0146	76553.2
14.0319	1.20368e+06	14.0319	75735
14.0492	1192562	14.0492	74918
14.0665	1.18143e+06	14.0665	74102.3
14.0839	1.17029e+06	14.0839	73288.1
14.1012	1.15914e+06	14.1012	72475.4
14.1185	1.148e+06	14.1185	71664.6
14.1358	1.13685e+06	14.1358	70855.7
14.1532	1.1257e+06	14.1532	70048.9
14.1705	1114553	14.1705	69244.3
14.1878	1.10341e+06	14.1878	68442.1
14.2051	1.09228e+06	14.2051	67642.4
14.2224	1.08116e+06	14.2224	66845.3
14.2398	1.07005e+06	14.2398	66051.1
14.2571	1.05895e+06	14.2571	65259.8
14.2744	1.04787e+06	14.2744	64471.5
14.2917	1.03681e+06	14.2917	63686.4
14.3091	1.02577e+06	14.3091	62904.7
14.3264	1.01475e+06	14.3264	62126.4
14.3437	1.00375e+06	14.3437	61351.7
14.361	992781	14.361	60580.7
14.3783	981836	14.3783	59813.5
14.3957	970922	14.3957	59050.2
14.413	960038	14.413	58291
14.4303	949186	14.4303	57535.9
14.4476	938369	14.4476	56785.1
14.465	927589	14.465	56038.6
14.4823	916846	14.4823	55296.6
14.4996	906143	14.4996	54559.2
14.5169	895480	14.5169	53826.5
14.5343	884860	14.5343	53098.5
14.5516	874285	14.5516	52375.3
14.5689	863755	14.5689	51657.1
14.5862	853272	14.5862	50943.9
14.6036	842838	14.6036	50235.8
14.6209	832454	14.6209	49532.9
14.6382	822122	14.6382	48835.3
14.6555	811842	14.6555	48143
14.6729	801616	14.6729	47456.1
14.6902	791445	14.6902	46774.7
14.7075	781331	14.7075	46098.8
14.7248	771275	14.7248	45428.5
14.7421	761278	14.7421	44763.9
14.7595	751341	14.7595	44105
14.7768	741465	14.7768	43451.8
14.7941	731652	14.7941	42804.6
14.8114	721902	14.8114	42163.1
14.8288	712216	14.8288	41527.6
14.8461	702596	14.8461	40898.1
14.8634	693042	14.8634	40274.6
14.8807	683555	14.8807	39657.1
14.898	674137	14.898	39045.7
14.9154	664788	14.9154	38440.4
14.9327	655508	14.9327	37841.2
14.95	646299	14.95	37248.3
14.9673	637162	14.9673	36661.5
14.9847	628096	14.9847	36080.9
15.002	619104	15.002	35506.6

## Sheet: Suppl. Fig. 9
k (1/nm)	ice	k (1/nm)	1	k (1/nm)	2	k (1/nm)	3	k (1/nm)	4	k (1/nm)	5
0	28959.9	0	3454.5	0	706.836	0	1217.43	0	1051.99	0	936.822
0.01732	29088	0.01732	3467.01	0.00866	710.118	0.00866	1221.93	0.00866	1058.16	0.01732	941.34
0.03465	29216.9	0.03465	3479.61	0.01732	713.428	0.01732	1226.47	0.01732	1064.39	0.03465	945.894
0.05197	29346.7	0.05197	3492.32	0.02598	716.766	0.02598	1231.03	0.02598	1070.68	0.05197	950.485
0.06929	29477.3	0.06929	3505.13	0.03465	720.133	0.03465	1235.62	0.03465	1077.02	0.06929	955.113
0.08662	29608.8	0.08662	3518.05	0.04331	723.528	0.04331	1240.24	0.04331	1083.42	0.08662	959.778
0.10394	29741.2	0.10394	3531.08	0.05197	726.953	0.05197	1244.89	0.05197	1089.89	0.10394	964.48
0.12126	29874.4	0.12126	3544.21	0.06063	730.408	0.06063	1249.57	0.06063	1096.41	0.12126	969.221
0.13859	30008.6	0.13859	3557.46	0.06929	733.893	0.06929	1254.28	0.06929	1102.99	0.13859	974
0.15591	30143.6	0.15591	3570.82	0.07795	737.408	0.07795	1259.02	0.07795	1109.64	0.15591	978.818
0.17323	30279.5	0.17323	3584.3	0.08662	740.954	0.08662	1263.79	0.08662	1116.35	0.17323	983.676
0.19056	30416.4	0.19056	3597.9	0.09528	744.531	0.09528	1268.6	0.09528	1123.12	0.19056	988.573
0.20788	30554.1	0.20788	3611.61	0.10394	748.14	0.10394	1273.44	0.10394	1129.96	0.20788	993.511
0.2252	30692.8	0.2252	3625.45	0.1126	751.781	0.1126	1278.3	0.1126	1136.87	0.2252	998.49
0.24253	30832.5	0.24253	3639.42	0.12126	755.454	0.12126	1283.21	0.12126	1143.84	0.24253	1003.51
0.25985	30973	0.25985	3653.51	0.12992	759.159	0.12992	1288.14	0.12992	1150.88	0.25985	1008.57
0.27717	31114.5	0.27717	3667.73	0.13859	762.898	0.13859	1293.11	0.13859	1157.98	0.27717	1013.68
0.2945	31257	0.2945	3682.09	0.14725	766.671	0.14725	1298.11	0.14725	1165.16	0.2945	1018.82
0.31182	31400.5	0.31182	3696.58	0.15591	770.478	0.15591	1303.14	0.15591	1172.4	0.31182	1024.01
0.32914	31544.9	0.32914	3711.21	0.16457	774.319	0.16457	1308.21	0.16457	1179.72	0.32914	1029.25
0.34647	31690.3	0.34647	3725.99	0.17323	778.195	0.17323	1313.31	0.17323	1187.11	0.34647	1034.53
0.36379	31836.7	0.36379	3740.9	0.18189	782.106	0.18189	1318.45	0.18189	1194.57	0.36379	1039.85
0.38111	31984.1	0.38111	3755.97	0.19056	786.053	0.19056	1323.62	0.19056	1202.1	0.38111	1045.22
0.39844	32132.6	0.39844	3771.19	0.19922	790.037	0.19922	1328.83	0.19922	1209.71	0.39844	1050.64
0.41576	32282	0.41576	3786.56	0.20788	794.057	0.20788	1334.08	0.20788	1217.4	0.41576	1056.1
0.43308	32432.5	0.43308	3802.09	0.21654	798.115	0.21654	1339.36	0.21654	1225.16	0.43308	1061.61
0.45041	32584	0.45041	3817.79	0.2252	802.21	0.2252	1344.67	0.2252	1233	0.45041	1067.16
0.46773	32736.6	0.46773	3833.65	0.23386	806.343	0.23386	1350.03	0.23386	1240.92	0.46773	1072.77
0.48505	32890.2	0.48505	3849.67	0.24253	810.515	0.24253	1355.42	0.24253	1248.92	0.48505	1078.43
0.50238	33044.9	0.50238	3865.88	0.25119	814.727	0.25119	1360.85	0.25119	1257	0.50238	1084.13
0.5197	33200.7	0.5197	3882.26	0.25985	818.978	0.25985	1366.32	0.25985	1265.16	0.5197	1089.88
0.53702	33357.6	0.53702	3898.82	0.26851	823.27	0.26851	1371.82	0.26851	1273.41	0.53702	1095.69
0.55435	33515.5	0.55435	3915.57	0.27717	827.602	0.27717	1377.37	0.27717	1281.73	0.55435	1101.55
0.57167	33674.6	0.57167	3932.51	0.28583	831.976	0.28583	1382.95	0.28583	1290.15	0.57167	1107.45
0.58899	33834.8	0.58899	3949.65	0.2945	836.392	0.2945	1388.58	0.2945	1298.65	0.58899	1113.42
0.60632	33996.2	0.60632	3966.99	0.30316	840.85	0.30316	1394.24	0.30316	1307.24	0.60632	1119.43
0.62364	34158.6	0.62364	3984.53	0.31182	845.352	0.31182	1399.95	0.31182	1315.92	0.62364	1125.5
0.64096	34322.3	0.64096	4002.29	0.32048	849.897	0.32048	1405.7	0.32048	1324.69	0.64096	1131.63
0.65829	34487.1	0.65829	4020.26	0.32914	854.486	0.32914	1411.48	0.32914	1333.55	0.65829	1137.81
0.67561	34653	0.67561	4038.46	0.3378	859.12	0.3378	1417.32	0.3378	1342.5	0.67561	1144.04
0.69293	34820.2	0.69293	4056.89	0.34647	863.8	0.34647	1423.19	0.34647	1351.55	0.69293	1150.34
0.71026	34988.5	0.71026	4075.56	0.35513	868.526	0.35513	1429.11	0.35513	1360.7	0.71026	1156.69
0.72758	35158.1	0.72758	4094.46	0.36379	873.299	0.36379	1435.07	0.36379	1369.94	0.72758	1163.1
0.7449	35328.8	0.7449	4113.62	0.37245	878.119	0.37245	1441.07	0.37245	1379.28	0.7449	1169.57
0.76223	35500.9	0.76223	4133.03	0.38111	882.988	0.38111	1447.12	0.38111	1388.72	0.76223	1176.1
0.77955	35674.1	0.77955	4152.71	0.38977	887.905	0.38977	1453.21	0.38977	1398.26	0.77955	1182.69
0.79687	35848.6	0.79687	4172.66	0.39844	892.871	0.39844	1459.35	0.39844	1407.9	0.79687	1189.34
0.8142	36024.4	0.8142	4192.89	0.4071	897.888	0.4071	1465.54	0.4071	1417.65	0.8142	1196.06
0.83152	36201.4	0.83152	4213.41	0.41576	902.956	0.41576	1471.77	0.41576	1427.5	0.83152	1202.84
0.84884	36379.7	0.84884	4234.23	0.42442	908.075	0.42442	1478.05	0.42442	1437.46	0.84884	1209.68
0.86617	36559.4	0.86617	4255.35	0.43308	913.247	0.43308	1484.38	0.43308	1447.53	0.86617	1216.59
0.88349	36740.3	0.88349	4276.79	0.44174	918.472	0.44174	1490.75	0.44174	1457.71	0.88349	1223.57
0.90081	36922.6	0.90081	4298.56	0.45041	923.75	0.45041	1497.17	0.45041	1468.01	0.90081	1230.61
0.91814	37106.2	0.91814	4320.66	0.45907	929.084	0.45907	1503.65	0.45907	1478.41	0.91814	1237.72
0.93546	37291.2	0.93546	4343.11	0.46773	934.473	0.46773	1510.17	0.46773	1488.94	0.93546	1244.9
0.95278	37477.5	0.95278	4365.93	0.47639	939.918	0.47639	1516.74	0.47639	1499.57	0.95278	1252.15
0.97011	37665.2	0.97011	4389.11	0.48505	945.42	0.48505	1523.37	0.48505	1510.33	0.97011	1259.47
0.98743	37854.3	0.98743	4412.68	0.49371	950.98	0.49371	1530.04	0.49371	1521.21	0.98743	1266.86
1.00475	38044.8	1.00475	4436.64	0.50238	956.599	0.50238	1536.77	0.50238	1532.21	1.00475	1274.33
1.02208	38236.7	1.02208	4461.02	0.51104	962.278	0.51104	1543.55	0.51104	1543.34	1.02208	1281.86
1.0394	38430.1	1.0394	4485.82	0.5197	968.017	0.5197	1550.39	0.5197	1554.59	1.0394	1289.48
1.05672	38624.9	1.05672	4511.07	0.52836	973.817	0.52836	1557.28	0.52836	1565.97	1.05672	1297.17
1.07405	38821.2	1.07405	4536.77	0.53702	979.68	0.53702	1564.22	0.53702	1577.48	1.07405	1304.94
1.09137	39019	1.09137	4562.95	0.54568	985.606	0.54568	1571.22	0.54568	1589.12	1.09137	1312.78
1.10869	39218.2	1.10869	4589.62	0.55435	991.597	0.55435	1578.28	0.55435	1600.9	1.10869	1320.71
1.12602	39419	1.12602	4616.8	0.56301	997.653	0.56301	1585.39	0.56301	1612.81	1.12602	1328.72
1.14334	39621.2	1.14334	4644.51	0.57167	1003.77	0.57167	1592.56	0.57167	1624.87	1.14334	1336.81
1.16066	39825.1	1.16066	4672.78	0.58033	1009.96	0.58033	1599.79	0.58033	1637.06	1.16066	1344.98
1.17799	40030.4	1.17799	4701.62	0.58899	1016.22	0.58899	1607.08	0.58899	1649.39	1.17799	1353.23
1.19531	40237.4	1.19531	4731.05	0.59765	1022.55	0.59765	1614.43	0.59765	1661.88	1.19531	1361.57
1.21263	40445.9	1.21263	4761.11	0.60632	1028.95	0.60632	1621.84	0.60632	1674.5	1.21263	1370
1.22996	40656	1.22996	4791.82	0.61498	1035.41	0.61498	1629.3	0.61498	1687.28	1.22996	1378.52
1.24728	40867.7	1.24728	4823.21	0.62364	1041.96	0.62364	1636.84	0.62364	1700.21	1.24728	1387.13
1.2646	41081.1	1.2646	4855.32	0.6323	1048.57	0.6323	1644.43	0.6323	1713.3	1.2646	1395.83
1.28193	41296.2	1.28193	4888.16	0.64096	1055.26	0.64096	1652.09	0.64096	1726.54	1.28193	1404.62
1.29925	41512.9	1.29925	4921.79	0.64962	1062.03	0.64962	1659.81	0.64962	1739.94	1.29925	1413.5
1.31657	41731.3	1.31657	4956.25	0.65829	1068.87	0.65829	1667.6	0.65829	1753.51	1.31657	1422.48
1.3339	41951.5	1.3339	4991.59	0.66695	1075.79	0.66695	1675.46	0.66695	1767.23	1.3339	1431.56
1.35122	42173.5	1.35122	5027.85	0.67561	1082.8	0.67561	1683.38	0.67561	1781.13	1.35122	1440.74
1.36854	42397.2	1.36854	5065.11	0.68427	1089.88	0.68427	1691.37	0.68427	1795.2	1.36854	1450.02
1.38587	42622.9	1.38587	5103.44	0.69293	1097.04	0.69293	1699.43	0.69293	1809.44	1.38587	1459.4
1.40319	42850.5	1.40319	5142.94	0.70159	1104.29	0.70159	1707.55	0.70159	1823.85	1.40319	1468.89
1.42051	43080.2	1.42051	5183.7	0.71026	1111.63	0.71026	1715.75	0.71026	1838.45	1.42051	1478.49
1.43784	43312.1	1.43784	5225.87	0.71892	1119.05	0.71892	1724.02	0.71892	1853.22	1.43784	1488.2
1.45516	43546.3	1.45516	5269.62	0.72758	1126.56	0.72758	1732.37	0.72758	1868.19	1.45516	1498.02
1.47248	43783.2	1.47248	5315.15	0.73624	1134.16	0.73624	1740.78	0.73624	1883.34	1.47248	1507.97
1.48981	44023	1.48981	5362.72	0.7449	1141.84	0.7449	1749.28	0.7449	1898.68	1.48981	1518.04
1.50713	44266.3	1.50713	5412.65	0.75356	1149.62	0.75356	1757.84	0.75356	1914.21	1.50713	1528.24
1.52445	44513.6	1.52445	5465.37	0.76223	1157.5	0.76223	1766.49	0.76223	1929.94	1.52445	1538.58
1.54178	44765.8	1.54178	5521.4	0.77089	1165.47	0.77089	1775.21	0.77089	1945.88	1.54178	1549.07
1.5591	45024	1.5591	5581.39	0.77955	1173.54	0.77955	1784.01	0.77955	1962.02	1.5591	1559.73
1.57642	45289.7	1.57642	5646.18	0.78821	1181.7	0.78821	1792.89	0.78821	1978.36	1.57642	1570.56
1.59375	45565	1.59375	5716.83	0.79687	1189.97	0.79687	1801.85	0.79687	1994.92	1.59375	1581.59
1.61107	45852.5	1.61107	5794.65	0.80553	1198.34	0.80553	1810.89	0.80553	2011.7	1.61107	1592.84
1.62839	46155.9	1.62839	5881.3	0.8142	1206.81	0.8142	1820.02	0.8142	2028.69	1.62839	1604.34
1.64572	46479.6	1.64572	5978.84	0.82286	1215.39	0.82286	1829.23	0.82286	2045.91	1.64572	1616.13
1.66304	46829.8	1.66304	6089.86	0.83152	1224.08	0.83152	1838.53	0.83152	2063.35	1.66304	1628.27
1.68036	47214.2	1.68036	6217.52	0.84018	1232.87	0.84018	1847.91	0.84018	2081.02	1.68036	1640.81
1.69769	47643	1.69769	6365.74	0.84884	1241.78	0.84884	1857.39	0.84884	2098.93	1.69769	1653.83
1.71501	48128.9	1.71501	6539.32	0.8575	1250.79	0.8575	1866.95	0.8575	2117.08	1.71501	1667.43
1.73233	48688.2	1.73233	6744.08	0.86617	1259.93	0.86617	1876.6	0.86617	2135.47	1.73233	1681.72
1.74966	49341.6	1.74966	6987.1	0.87483	1269.18	0.87483	1886.34	0.87483	2154.11	1.74966	1696.87
1.76698	50114.7	1.76698	7276.9	0.88349	1278.55	0.88349	1896.18	0.88349	2173.01	1.76698	1713.05
1.7843	51039.6	1.7843	7623.67	0.89215	1288.04	0.89215	1906.12	0.89215	2192.16	1.7843	1730.5
1.80163	52155.8	1.80163	8039.54	0.90081	1297.66	0.90081	1916.15	0.90081	2211.57	1.80163	1749.49
1.81895	53511.8	1.81895	8538.86	0.90947	1307.4	0.90947	1926.27	0.90947	2231.24	1.81895	1770.37
1.83627	55166.6	1.83627	9138.46	0.91814	1317.27	0.91814	1936.5	0.91814	2251.19	1.83627	1793.55
1.85359	57191.8	1.85359	9858.02	0.9268	1327.27	0.9268	1946.83	0.9268	2271.42	1.85359	1819.54
1.87092	59672.8	1.87092	10720.3	0.93546	1337.4	0.93546	1957.26	0.93546	2291.92	1.87092	1848.95
1.88824	62711.6	1.88824	11751.5	0.94412	1347.67	0.94412	1967.79	0.94412	2312.72	1.88824	1882.52
1.90556	66428.7	1.90556	12981.6	0.95278	1358.07	0.95278	1978.43	0.95278	2333.8	1.90556	1921.12
1.92289	70965	1.92289	14444.5	0.96144	1368.62	0.96144	1989.17	0.96144	2355.19	1.92289	1965.78
1.94021	76484.6	1.94021	16178.3	0.97011	1379.3	0.97011	2000.03	0.97011	2376.87	1.94021	2017.76
1.95753	83176.4	1.95753	18225.7	0.97877	1390.14	0.97877	2011	0.97877	2398.87	1.95753	2078.49
1.97486	91256	1.97486	20633.8	0.98743	1401.12	0.98743	2022.07	0.98743	2421.18	1.97486	2149.68
1.99218	100968	1.99218	23454.2	0.99609	1412.25	0.99609	2033.26	0.99609	2443.81	1.99218	2233.33
2.0095	112585	2.0095	26742.9	1.00475	1423.54	1.00475	2044.57	1.00475	2466.76	2.0095	2331.75
2.02683	126412	2.02683	30560.2	1.01341	1434.98	1.01341	2056	1.01341	2490.06	2.02683	2447.61
2.04415	142781	2.04415	34970.1	1.02208	1446.58	1.02208	2067.54	1.02208	2513.69	2.04415	2583.97
2.06147	162055	2.06147	40040	1.03074	1458.34	1.03074	2079.21	1.03074	2537.66	2.06147	2744.34
2.0788	184621	2.0788	45839.7	1.0394	1470.27	1.0394	2091	1.0394	2561.99	2.0788	2932.72
2.09612	210891	2.09612	52440.6	1.04806	1482.37	1.04806	2102.92	1.04806	2586.69	2.09612	3153.6
2.11344	241293	2.11344	59914.4	1.05672	1494.65	1.05672	2114.96	1.05672	2611.74	2.11344	3412.05
2.13077	276267	2.13077	68331.9	1.06538	1507.09	1.06538	2127.13	1.06538	2637.18	2.13077	3713.74
2.14809	316255	2.14809	77761.4	1.07405	1519.72	1.07405	2139.44	1.07405	2662.99	2.14809	4064.95
2.16541	361693	2.16541	88266.8	1.08271	1532.53	1.08271	2151.88	1.08271	2689.2	2.16541	4472.62
2.18274	413001	2.18274	99905.9	1.09137	1545.53	1.09137	2164.45	1.09137	2715.8	2.18274	4944.35
2.20006	470567	2.20006	112728	1.10003	1558.71	1.10003	2177.17	1.10003	2742.81	2.20006	5488.42
2.21738	534734	2.21738	126772	1.10869	1572.09	1.10869	2190.03	1.10869	2770.23	2.21738	6113.8
2.23471	605788	2.23471	142064	1.11735	1585.67	1.11735	2203.03	1.11735	2798.07	2.23471	6830.08
2.25203	683937	2.25203	158616	1.12602	1599.45	1.12602	2216.17	1.12602	2826.35	2.25203	7647.49
2.26935	769301	2.26935	176421	1.13468	1613.43	1.13468	2229.47	1.13468	2855.06	2.26935	8576.84
2.28668	861893	2.28668	195455	1.14334	1627.63	1.14334	2242.92	1.14334	2884.23	2.28668	9629.4
2.304	961605	2.304	215672	1.152	1642.04	1.152	2256.52	1.152	2913.85	2.304	10816.9
2.32132	1.0682e+06	2.32132	237004	1.16066	1656.67	1.16066	2270.28	1.16066	2943.94	2.32132	12151.3
2.33865	1.18128e+06	2.33865	259361	1.16932	1671.52	1.16932	2284.19	1.16932	2974.51	2.33865	13644.7
2.35597	1.30031e+06	2.35597	282626	1.17799	1686.6	1.17799	2298.28	1.17799	3005.57	2.35597	15309.2
2.37329	1.42459e+06	2.37329	306660	1.18665	1701.92	1.18665	2312.52	1.18665	3037.12	2.37329	17156.8
2.39062	1.55327e+06	2.39062	331299	1.19531	1717.47	1.19531	2326.94	1.19531	3069.19	2.39062	19198.9
2.40794	1.68532e+06	2.40794	356359	1.20397	1733.27	1.20397	2341.53	1.20397	3101.78	2.40794	21446.4
2.42526	1.81959e+06	2.42526	381630	1.21263	1749.31	1.21263	2356.3	1.21263	3134.89	2.42526	23909.1
2.44259	1.95477e+06	2.44259	406887	1.22129	1765.61	1.22129	2371.24	1.22129	3168.55	2.44259	26595.9
2.45991	2.08945e+06	2.45991	431887	1.22996	1782.17	1.22996	2386.37	1.22996	3202.77	2.45991	29514
2.47723	2.22212e+06	2.47723	456375	1.23862	1799	1.23862	2401.69	1.23862	3237.55	2.47723	32668.9
2.49456	2.35119e+06	2.49456	480084	1.24728	1816.1	1.24728	2417.19	1.24728	3272.91	2.49456	36064.2
2.51188	2475043	2.51188	502746	1.25594	1833.47	1.25594	2432.89	1.25594	3308.87	2.51188	39700.9
2.5292	2592045	2.5292	524091	1.2646	1851.13	1.2646	2448.79	1.2646	3345.43	2.5292	43577.7
2.54653	2.7006e+06	2.54653	543853	1.27326	1869.09	1.27326	2464.9	1.27326	3382.61	2.54653	47690.2
2.56385	2.79917e+06	2.56385	561778	1.28193	1887.34	1.28193	2481.21	1.28193	3420.42	2.56385	52030.9
2.58117	2.88632e+06	2.58117	577628	1.29059	1905.89	1.29059	2497.73	1.29059	3458.88	2.58117	56589.3
2.5985	2960757	2.5985	591183	1.29925	1924.77	1.29925	2514.48	1.29925	3498.01	2.5985	61351.1
2.61582	3.02135e+06	2.61582	602253	1.30791	1943.96	1.30791	2531.45	1.30791	3537.81	2.61582	66298.6
2.63314	3.06716e+06	2.63314	610677	1.31657	1963.48	1.31657	2548.64	1.31657	3578.31	2.63314	71410.6
2.65047	3.09747e+06	2.65047	616333	1.32523	1983.35	1.32523	2566.08	1.32523	3619.52	2.65047	76662.1
2.66779	3.11182e+06	2.66779	619134	1.3339	2003.56	1.3339	2583.75	1.3339	3661.46	2.66779	82024.7
2.68511	3109986	2.68511	619041	1.34256	2024.13	1.34256	2601.68	1.34256	3704.14	2.68511	87466.9
2.70244	3.092e+06	2.70244	616054	1.35122	2045.07	1.35122	2619.86	1.35122	3747.59	2.70244	92953.7
2.71976	3058148	2.71976	610218	1.35988	2066.39	1.35988	2638.31	1.35988	3791.82	2.71976	98447.6
2.73708	3008983	2.73708	601622	1.36854	2088.1	1.36854	2657.03	1.36854	3836.85	2.73708	103909
2.75441	2.94528e+06	2.75441	590391	1.3772	2110.22	1.3772	2676.04	1.3772	3882.7	2.75441	109295
2.77173	2.86802e+06	2.77173	576689	1.38587	2132.75	1.38587	2695.34	1.38587	3929.39	2.77173	114562
2.78905	2.7784e+06	2.78905	560710	1.39453	2155.71	1.39453	2714.95	1.39453	3976.95	2.78905	119667
2.80638	2.67775e+06	2.80638	542672	1.40319	2179.12	1.40319	2734.88	1.40319	4025.4	2.80638	124565
2.8237	2.56754e+06	2.8237	522817	1.41185	2202.99	1.41185	2755.14	1.41185	4074.75	2.8237	129210
2.84102	2.44932e+06	2.84102	501401	1.42051	2227.35	1.42051	2775.75	1.42051	4125.04	2.84102	133561
2.85835	2.32471e+06	2.85835	478688	1.42917	2252.2	1.42917	2796.72	1.42917	4176.29	2.85835	137575
2.87567	2.19534e+06	2.87567	454949	1.43784	2277.57	1.43784	2818.08	1.43784	4228.52	2.87567	141213
2.89299	2.06282e+06	2.89299	430454	1.4465	2303.49	1.4465	2839.84	1.4465	4281.77	2.89299	144439
2.91032	1.92871e+06	2.91032	405466	1.45516	2329.97	1.45516	2862.03	1.45516	4336.06	2.91032	147220
2.92764	1.79451e+06	2.92764	380241	1.46382	2357.04	1.46382	2884.67	1.46382	4391.43	2.92764	149527
2.94496	1.66161e+06	2.94496	355020	1.47248	2384.74	1.47248	2907.8	1.47248	4447.91	2.94496	151337
2.96229	1.53126e+06	2.96229	330029	1.48114	2413.09	1.48114	2931.44	1.48114	4505.52	2.96229	152631
2.97961	1.40459e+06	2.97961	305473	1.48981	2442.13	1.48981	2955.62	1.48981	4564.32	2.97961	153395
2.99693	1.28258e+06	2.99693	281537	1.49847	2471.89	1.49847	2980.4	1.49847	4624.33	2.99693	153622
3.01426	1.16602e+06	3.01426	258382	1.50713	2502.42	1.50713	3005.8	1.50713	4685.59	3.01426	153309
3.03158	1.05559e+06	3.03158	236146	1.51579	2533.76	1.51579	3031.89	1.51579	4748.16	3.03158	152460
3.0489	951774	3.0489	214943	1.52445	2565.97	1.52445	3058.72	1.52445	4812.08	3.0489	151085
3.06623	854921	3.06623	194862	1.53311	2599.09	1.53311	3086.35	1.53311	4877.39	3.06623	149199
3.08355	765233	3.08355	175969	1.54178	2633.19	1.54178	3114.84	1.54178	4944.16	3.08355	146822
3.10087	682785	3.10087	158310	1.55044	2668.34	1.55044	3144.29	1.55044	5012.43	3.10087	143980
3.1182	607532	3.1182	141906	1.5591	2704.61	1.5591	3174.76	1.5591	5082.27	3.1182	140703
3.13552	539329	3.13552	126763	1.56776	2742.08	1.56776	3206.37	1.56776	5153.75	3.13552	137025
3.15284	477944	3.15284	112869	1.57642	2780.84	1.57642	3239.21	1.57642	5226.94	3.15284	132982
3.17017	423076	3.17017	100196	1.58508	2820.99	1.58508	3273.41	1.58508	5301.92	3.17017	128615
3.18749	374366	3.18749	88705.9	1.59375	2862.64	1.59375	3309.1	1.59375	5378.76	3.18749	123966
3.20481	331418	3.20481	78348.5	1.60241	2905.92	1.60241	3346.44	1.60241	5457.59	3.20481	119080
3.22214	293808	3.22214	69066.3	1.61107	2950.94	1.61107	3385.58	1.61107	5538.47	3.22214	113999
3.23946	261098	3.23946	60795.9	1.61973	2997.87	1.61973	3426.72	1.61973	5621.54	3.23946	108770
3.25678	232847	3.25678	53469.6	1.62839	3046.86	1.62839	3470.06	1.62839	5706.9	3.25678	103437
3.27411	208620	3.27411	47017.5	1.63705	3098.09	1.63705	3515.84	1.63705	5794.7	3.27411	98041.5
3.29143	187994	3.29143	41369.3	1.64572	3151.76	1.64572	3564.29	1.64572	5885.07	3.29143	92626.3
3.30875	170567	3.30875	36454.9	1.65438	3208.08	1.65438	3615.72	1.65438	5978.18	3.30875	87230.6
3.32608	155962	3.32608	32206.7	1.66304	3267.29	1.66304	3670.42	1.66304	6074.2	3.32608	81891.2
3.3434	143828	3.3434	28559.3	1.6717	3329.65	1.6717	3728.74	1.6717	6173.32	3.3434	76642
3.36072	133845	3.36072	25451.4	1.68036	3395.44	1.68036	3791.06	1.68036	6275.74	3.36072	71513.9
3.37805	125722	3.37805	22825.6	1.68902	3464.98	1.68902	3857.81	1.68902	6381.73	3.37805	66534.3
3.39537	119202	3.39537	20629.1	1.69769	3538.62	1.69769	3929.44	1.69769	6491.5	3.39537	61727
3.41269	114054	3.41269	18814.2	1.70635	3616.71	1.70635	4006.47	1.70635	6605.35	3.41269	57112.3
3.43001	110081	3.43001	17337.9	1.71501	3699.69	1.71501	4089.44	1.71501	6723.59	3.43001	52707.1
3.44734	107111	3.44734	16162.4	1.72367	3787.98	1.72367	4178.98	1.72367	6846.54	3.44734	48524.4
3.46466	104999	3.46466	15254.8	1.73233	3882.09	1.73233	4275.75	1.73233	6974.59	3.46466	44574
3.48199	103623	3.48199	14587	1.74099	3982.54	1.74099	4380.49	1.74099	7108.14	3.48199	40862.7
3.49931	102885	3.49931	14135.6	1.74966	4089.92	1.74966	4493.99	1.74966	7247.64	3.49931	37393.8
3.51663	102707	3.51663	13881.5	1.75832	4204.84	1.75832	4617.14	1.75832	7393.57	3.51663	34168.1
3.53396	103029	3.53396	13810	1.76698	4328	1.76698	4750.88	1.76698	7546.47	3.53396	31183.9
3.55128	103808	3.55128	13910.1	1.77564	4460.14	1.77564	4896.25	1.77564	7706.93	3.55128	28437.1
3.5686	105017	3.5686	14174.5	1.7843	4602.05	1.7843	5054.36	1.7843	7875.6	3.5686	25921.8
3.58593	106642	3.58593	14599.4	1.79296	4754.61	1.79296	5226.45	1.79296	8053.18	3.58593	23630.5
3.60325	108682	3.60325	15184	1.80163	4918.74	1.80163	5413.82	1.80163	8240.43	3.60325	21554
3.62057	111148	3.62057	15930.6	1.81029	5095.47	1.81029	5617.91	1.81029	8438.19	3.62057	19682.5
3.6379	114061	3.6379	16843.9	1.81895	5285.88	1.81895	5840.24	1.81895	8647.39	3.6379	18005.1
3.65522	117455	3.65522	17931.3	1.82761	5491.14	1.82761	6082.47	1.82761	8869	3.65522	16510.3
3.67254	121371	3.67254	19202.5	1.83627	5712.51	1.83627	6346.39	1.83627	9104.13	3.67254	15186.5
3.68987	125860	3.68987	20669.2	1.84493	5951.33	1.84493	6633.9	1.84493	9353.93	3.68987	14021.9
3.70719	130981	3.70719	22344.9	1.85359	6209.05	1.85359	6947.04	1.85359	9619.69	3.70719	13004.8
3.72451	136805	3.72451	24244.9	1.86226	6487.21	1.86226	7288.01	1.86226	9902.78	3.72451	12123.8
3.74184	143408	3.74184	26386.3	1.87092	6787.47	1.87092	7659.15	1.87092	10204.7	3.74184	11367.9
3.75916	150875	3.75916	28787.2	1.87958	7111.56	1.87958	8062.95	1.87958	10527.1	3.75916	10726.8
3.77648	159301	3.77648	31467.1	1.88824	7461.37	1.88824	8502.05	1.88824	10871.6	3.77648	10190.6
3.79381	168786	3.79381	34446.4	1.8969	7838.88	1.8969	8979.27	1.8969	11240.2	3.79381	9750.43
3.81113	179438	3.81113	37746.6	1.90556	8246.2	1.90556	9497.59	1.90556	11634.8	3.81113	9398.29
3.82845	191373	3.82845	41389.4	1.91423	8685.55	1.91423	10060.2	1.91423	12057.7	3.82845	9127.09
3.84578	204712	3.84578	45397	1.92289	9159.3	1.92289	10670.3	1.92289	12511.1	3.84578	8930.84
3.8631	219582	3.8631	49791.8	1.93155	9669.92	1.93155	11331.6	1.93155	12997.6	3.8631	8804.7
3.88042	236115	3.88042	54596	1.94021	10220	1.94021	12047.6	1.94021	13519.7	3.88042	8745.07
3.89775	254444	3.89775	59831.2	1.94887	10812.4	1.94887	12822.3	1.94887	14080.3	3.89775	8749.69
3.91507	274709	3.91507	65518.5	1.95753	11449.9	1.95753	13659.7	1.95753	14682.3	3.91507	8817.76
3.93239	297046	3.93239	71677.5	1.9662	12135.6	1.9662	14564	1.9662	15329.1	3.93239	8950.09
3.94972	321593	3.94972	78326.9	1.97486	12872.7	1.97486	15539.7	1.97486	16023.9	3.94972	9149.2
3.96704	348484	3.96704	85483.1	1.98352	13664.3	1.98352	16591.2	1.98352	16770.4	3.96704	9419.51
3.98436	377850	3.98436	93160.7	1.99218	14514.1	1.99218	17723.4	1.99218	17572.2	3.98436	9767.58
4.00169	409814	4.00169	101371	2.00084	15425.5	2.00084	18941.2	2.00084	18433.5	4.00169	10202.3
4.01901	444490	4.01901	110124	2.0095	16402.2	2.0095	20249.5	2.0095	19358.4	4.01901	10735
4.03633	481981	4.03633	119425	2.01817	17448.1	2.01817	21653.7	2.01817	20351.2	4.03633	11380.2
4.05366	522373	4.05366	129275	2.02683	18567.2	2.02683	23159.1	2.02683	21416.6	4.05366	12155.1
4.07098	565739	4.07098	139673	2.03549	19763.4	2.03549	24771	2.03549	22559.5	4.07098	13080.9
4.0883	612129	4.0883	150612	2.04415	21040.9	2.04415	26495.2	2.04415	23784.7	4.0883	14182.1
4.10563	661574	4.10563	162080	2.05281	22404.1	2.05281	28337.1	2.05281	25097.5	4.10563	15487.8
4.12295	714076	4.12295	174063	2.06147	23857.3	2.06147	30302.6	2.06147	26503.4	4.12295	17031.4
4.14027	769613	4.14027	186537	2.07014	25404.9	2.07014	32397.3	2.07014	28007.9	4.14027	18851.1
4.1576	828131	4.1576	199477	2.0788	27051.4	2.0788	34627.1	2.0788	29616.8	4.1576	20990.4
4.17492	889546	4.17492	212850	2.08746	28801.5	2.08746	36997.8	2.08746	31336	4.17492	23498
4.19224	953737	4.19224	226618	2.09612	30659.6	2.09612	39515.1	2.09612	33171.6	4.19224	26428.3
4.20957	1.02055e+06	4.20957	240738	2.10478	32630.4	2.10478	42184.7	2.10478	35129.9	4.20957	29841.5
4.22689	1089801	4.22689	255160	2.11344	34718.5	2.11344	45012.2	2.11344	37217.1	4.22689	33803.5
4.24421	1.16126e+06	4.24421	269829	2.12211	36928.5	2.12211	48003	2.12211	39439.8	4.24421	38385.8
4.26154	1.23465e+06	4.26154	284687	2.13077	39265	2.13077	51162.6	2.13077	41804.4	4.26154	43665.1
4.27886	1.30969e+06	4.27886	299669	2.13943	41732.5	2.13943	54496.1	2.13943	44317.6	4.27886	49723.3
4.29618	1.38604e+06	4.29618	314704	2.14809	44335.4	2.14809	58008.2	2.14809	46985.9	4.29618	56646.5
4.31351	1.46332e+06	4.31351	329721	2.15675	47078.1	2.15675	61703.8	2.15675	49816	4.31351	64524.1
4.33083	1.54114e+06	4.33083	344643	2.16541	49964.6	2.16541	65587	2.16541	52814.4	4.33083	73448
4.34815	1.61907e+06	4.34815	359389	2.17408	52999.1	2.17408	69661.9	2.17408	55987.6	4.34815	83511.3
4.36548	1.69666e+06	4.36548	373879	2.18274	56185.4	2.18274	73932	2.18274	59342	4.36548	94806.4
4.3828	1.77342e+06	4.3828	388028	2.1914	59527	2.1914	78400.4	2.1914	62883.9	4.3828	107423
4.40012	1.84888e+06	4.40012	401752	2.20006	63027.4	2.20006	83069.9	2.20006	66619.4	4.40012	121448
4.41745	1.92252e+06	4.41745	414967	2.20872	66689.7	2.20872	87942.4	2.20872	70554.3	4.41745	136960
4.43477	1.99385e+06	4.43477	427591	2.21738	70516.6	2.21738	93019.5	2.21738	74694.2	4.43477	154030
4.45209	2.06234e+06	4.45209	439541	2.22605	74510.6	2.22605	98302.2	2.22605	79044.4	4.45209	172716
4.46942	2.12751e+06	4.46942	450739	2.23471	78673.8	2.23471	103791	2.23471	83609.9	4.46942	193063
4.48674	2.18886e+06	4.48674	461110	2.24337	83007.7	2.24337	109485	2.24337	88395	4.48674	215098
4.50406	2245926	4.50406	470582	2.25203	87513.8	2.25203	115383	2.25203	93403.8	4.50406	238831
4.52139	2.29826e+06	4.52139	479089	2.26069	92192.7	2.26069	121483	2.26069	98640	4.52139	264247
4.53871	2345435	4.53871	486573	2.26935	97044.8	2.26935	127783	2.26935	104106	4.53871	291309
4.55603	2.38709e+06	4.55603	492979	2.27802	102070	2.27802	134280	2.27802	109806	4.55603	319952
4.57336	2422871	4.57336	498262	2.28668	107267	2.28668	140967	2.28668	115739	4.57336	350083
4.59068	2.4525e+06	4.59068	502384	2.29534	112634	2.29534	147841	2.29534	121908	4.59068	381581
4.608	2.47572e+06	4.608	505313	2.304	118171	2.304	154895	2.304	128312	4.608	414293
4.62533	2.49236e+06	4.62533	507030	2.31266	123873	2.31266	162121	2.31266	134952	4.62533	448038
4.64265	2.50229e+06	4.64265	507522	2.32132	129739	2.32132	169512	2.32132	141825	4.64265	482602
4.65997	2.50542e+06	4.65997	506786	2.32999	135763	2.32999	177059	2.32999	148930	4.65997	517744
4.6773	2.50174e+06	4.6773	504826	2.33865	141942	2.33865	184750	2.33865	156263	4.6773	553197
4.69462	2491312	4.69462	501659	2.34731	148269	2.34731	192577	2.34731	163820	4.69462	588666
4.71194	2474227	4.71194	497308	2.35597	154739	2.35597	200525	2.35597	171595	4.71194	623837
4.72927	2.45065e+06	4.72927	491804	2.36463	161346	2.36463	208583	2.36463	179583	4.72927	658377
4.74659	2.4208e+06	4.74659	485189	2.37329	168081	2.37329	216737	2.37329	187777	4.74659	691939
4.76391	2.38495e+06	4.76391	477510	2.38196	174936	2.38196	224971	2.38196	196168	4.76391	724166
4.78124	2343416	4.78124	468822	2.39062	181903	2.39062	233270	2.39062	204746	4.78124	754700
4.79856	2.29656e+06	4.79856	459187	2.39928	188971	2.39928	241619	2.39928	213501	4.79856	783184
4.81588	2.24477e+06	4.81588	448673	2.40794	196131	2.40794	249998	2.40794	222421	4.81588	809269
4.83321	2.1885e+06	4.83321	437351	2.4166	203370	2.4166	258391	2.4166	231494	4.83321	832624
4.85053	2.12819e+06	4.85053	425298	2.42526	210678	2.42526	266778	2.42526	240704	4.85053	852940
4.86785	2.06434e+06	4.86785	412594	2.43393	218041	2.43393	275141	2.43393	250038	4.86785	869938
4.88518	1.99744e+06	4.88518	399320	2.44259	225447	2.44259	283459	2.44259	259478	4.88518	883380
4.9025	1.92799e+06	4.9025	385561	2.45125	232881	2.45125	291711	2.45125	269007	4.9025	893071
4.91982	1.85651e+06	4.91982	371400	2.45991	240329	2.45991	299878	2.45991	278608	4.91982	898869
4.93715	1.7835e+06	4.93715	356922	2.46857	247776	2.46857	307936	2.46857	288259	4.93715	900687
4.95447	1.70946e+06	4.95447	342210	2.47723	255206	2.47723	315866	2.47723	297941	4.95447	898501
4.97179	1.63486e+06	4.97179	327345	2.4859	262604	2.4859	323645	2.4859	307631	4.97179	892344
4.98912	1560185	4.98912	312407	2.49456	269952	2.49456	331251	2.49456	317308	4.98912	882309
5.00644	1.48586e+06	5.00644	297471	2.50322	277234	2.50322	338663	2.50322	326947	5.00644	868548
5.02376	1.41231e+06	5.02376	282610	2.51188	284433	2.51188	345858	2.51188	336524	5.02376	851260
5.04109	1.33992e+06	5.04109	267892	2.52054	291530	2.52054	352815	2.52054	346014	5.04109	830691
5.05841	1.26903e+06	5.05841	253380	2.5292	298508	2.5292	359512	2.5292	355390	5.05841	807124
5.07573	1.19997e+06	5.07573	239133	2.53787	305349	2.53787	365929	2.53787	364626	5.07573	780870
5.09306	1133017	5.09306	225204	2.54653	312034	2.54653	372045	2.54653	373694	5.09306	752266
5.11038	1.06841e+06	5.11038	211642	2.55519	318546	2.55519	377840	2.55519	382566	5.11038	721660
5.1277	1.00637e+06	5.1277	198488	2.56385	324866	2.56385	383296	2.56385	391213	5.1277	689410
5.14503	947050	5.14503	185779	2.57251	330975	2.57251	388394	2.57251	399608	5.14503	655876
5.16235	890600	5.16235	173547	2.58117	336856	2.58117	393116	2.58117	407721	5.16235	621413
5.17967	837116	5.17967	161816	2.58984	342491	2.58984	397446	2.58984	415523	5.17967	586366
5.197	786667	5.197	150608	2.5985	347862	2.5985	401370	2.5985	422985	5.197	551066
5.21432	739291	5.21432	139937	2.60716	352953	2.60716	404873	2.60716	430079	5.21432	515826
5.23164	694997	5.23164	129814	2.61582	357747	2.61582	407942	2.61582	436777	5.23164	480935
5.24897	653768	5.24897	120244	2.62448	362228	2.62448	410568	2.62448	443052	5.24897	446660
5.26629	615562	5.26629	111229	2.63314	366381	2.63314	412739	2.63314	448876	5.26629	413237
5.28361	580318	5.28361	102766	2.64181	370192	2.64181	414449	2.64181	454226	5.28361	380875
5.30093	547957	5.30093	94849.1	2.65047	373648	2.65047	415692	2.65047	459076	5.30093	349752
5.31826	518383	5.31826	87468.7	2.65913	376736	2.65913	416461	2.65913	463405	5.31826	320018
5.33558	491488	5.33558	80612.6	2.66779	379445	2.66779	416756	2.66779	467193	5.33558	291789
5.3529	467154	5.3529	74266.4	2.67645	381766	2.67645	416575	2.67645	470421	5.3529	265155
5.37023	445253	5.37023	68413.3	2.68511	383688	2.68511	415918	2.68511	473074	5.37023	240176
5.38755	425654	5.38755	63034.8	2.69378	385207	2.69378	414789	2.69378	475139	5.38755	216887
5.40487	408222	5.40487	58111.2	2.70244	386315	2.70244	413191	2.70244	476605	5.40487	195300
5.4222	392818	5.4222	53621.8	2.7111	387008	2.7111	411131	2.7111	477466	5.4222	175403
5.43952	379306	5.43952	49544.8	2.71976	387285	2.71976	408617	2.71976	477716	5.43952	157166
5.45684	367550	5.45684	45858.5	2.72842	387143	2.72842	405658	2.72842	477354	5.45684	140543
5.47417	357417	5.47417	42540.6	2.73708	386584	2.73708	402265	2.73708	476383	5.47417	125473
5.49149	348778	5.49149	39569.2	2.74575	385610	2.74575	398450	2.74575	474807	5.49149	111885
5.50881	341510	5.50881	36922.3	2.75441	384223	2.75441	394227	2.75441	472634	5.50881	99698.4
5.52614	335493	5.52614	34578.6	2.76307	382430	2.76307	389611	2.76307	469875	5.52614	88827.6
5.54346	330615	5.54346	32517.5	2.77173	380238	2.77173	384619	2.77173	466543	5.54346	79181.9
5.56078	326771	5.56078	30718.9	2.78039	377653	2.78039	379267	2.78039	462656	5.56078	70668.9
5.57811	323862	5.57811	29163.6	2.78905	374687	2.78905	373573	2.78905	458230	5.57811	63195.9
5.59543	321795	5.59543	27833.6	2.79772	371349	2.79772	367558	2.79772	453287	5.59543	56671.5
5.61275	320485	5.61275	26711.5	2.80638	367652	2.80638	361241	2.80638	447850	5.61275	51006.9
5.63006	319854	5.63006	25781.2	2.81504	363609	2.81504	354641	2.81504	441942	5.63006	46116.8
5.6474	319830	5.6474	25027.8	2.8237	359233	2.8237	347780	2.8237	435589	5.6474	41920.3
5.66472	320349	5.66472	24437.1	2.83236	354540	2.83236	340680	2.83236	428817	5.66472	38341.4
5.68205	321351	5.68205	23996.3	2.84102	349545	2.84102	333362	2.84102	421655	5.68205	35309.5
5.69937	322782	5.69937	23693.6	2.84969	344264	2.84969	325847	2.84969	414129	5.69937	32759.7
5.71669	324597	5.71669	23518.2	2.85835	338714	2.85835	318159	2.85835	406269	5.71669	30632.8
5.73402	326751	5.73402	23460.3	2.86701	332913	2.86701	310317	2.86701	398104	5.73402	28875.1
5.75134	329208	5.75134	23511.2	2.87567	326878	2.87567	302346	2.87567	389662	5.75134	27438.7
5.76866	331934	5.76866	23662.9	2.88433	320627	2.88433	294265	2.88433	380972	5.76866	26280.7
5.78599	334900	5.78599	23908.4	2.89299	314178	2.89299	286097	2.89299	372064	5.78599	25363.4
5.80331	338080	5.80331	24241.7	2.90166	307550	2.90166	277862	2.90166	362964	5.80331	24653.8
5.82063	341452	5.82063	24657.2	2.91032	300761	2.91032	269581	2.91032	353703	5.82063	24123.2
5.83796	344997	5.83796	25150.4	2.91898	293829	2.91898	261274	2.91898	344306	5.83796	23746.8
5.85528	348699	5.85528	25717	2.92764	286772	2.92764	252960	2.92764	334800	5.85528	23503.5
5.8726	352541	5.8726	26353.9	2.9363	279609	2.9363	244659	2.9363	325211	5.8726	23375.6
5.88993	356514	5.88993	27058	2.94496	272356	2.94496	236388	2.94496	315566	5.88993	23347.9
5.90725	360606	5.90725	27827	2.95363	265032	2.95363	228165	2.95363	305887	5.90725	23408.4
5.92457	364808	5.92457	28658.8	2.96229	257654	2.96229	220006	2.96229	296198	5.92457	23546.8
5.9419	369113	5.9419	29552	2.97095	250238	2.97095	211928	2.97095	286523	5.9419	23755.4
5.95922	373515	5.95922	30505.3	2.97961	242800	2.97961	203944	2.97961	276882	5.95922	24027.8
5.97654	378009	5.97654	31517.9	2.98827	235357	2.98827	196069	2.98827	267296	5.97654	24359.7
5.99387	382590	5.99387	32589	2.99693	227923	2.99693	188316	2.99693	257784	5.99387	24747.8
6.01119	387256	6.01119	33718.4	3.0056	220513	3.0056	180698	3.0056	248365	6.01119	25190.4
6.02851	392003	6.02851	34905.6	3.01426	213142	3.01426	173225	3.01426	239056	6.02851	25686.8
6.04584	396829	6.04584	36150.8	3.02292	205822	3.02292	165907	3.02292	229872	6.04584	26237.4
6.06316	401731	6.06316	37453.9	3.03158	198567	3.03158	158753	3.03158	220830	6.06316	26843.7
6.08048	406710	6.08048	38815	3.04024	191388	3.04024	151773	3.04024	211943	6.08048	27508
6.09781	411763	6.09781	40234.6	3.0489	184297	3.0489	144972	3.0489	203223	6.09781	28233.5
6.11513	416890	6.11513	41712.7	3.05757	177305	3.05757	138358	3.05757	194683	6.11513	29024.6
6.13245	422090	6.13245	43249.7	3.06623	170421	3.06623	131937	3.06623	186332	6.13245	29886.3
6.14978	427362	6.14978	44846	3.07489	163656	3.07489	125711	3.07489	178180	6.14978	30824.7
6.1671	432705	6.1671	46501.8	3.08355	157016	3.08355	119686	3.08355	170234	6.1671	31846.5
6.18442	438121	6.18442	48217.4	3.09221	150511	3.09221	113865	3.09221	162503	6.18442	32959.8
6.20175	443607	6.20175	49993	3.10087	144147	3.10087	108248	3.10087	154992	6.20175	34173.5
6.21907	449164	6.21907	51828.7	3.10954	137931	3.10954	102838	3.10954	147707	6.21907	35497.3
6.23639	454792	6.23639	53724.7	3.1182	131867	3.1182	97634.2	3.1182	140650	6.23639	36942.3
6.25372	460491	6.25372	55681	3.12686	125962	3.12686	92637.6	3.12686	133826	6.25372	38520.3
6.27104	466259	6.27104	57697.4	3.13552	120218	3.13552	87846.9	3.13552	127237	6.27104	40244.5
6.28836	472097	6.28836	59773.7	3.14418	114640	3.14418	83260.6	3.14418	120883	6.28836	42128.9
6.30569	478004	6.30569	61909.6	3.15284	109231	3.15284	78876.9	3.15284	114765	6.30569	44188.7
6.32301	483980	6.32301	64104.7	3.16151	103993	3.16151	74693	3.16151	108884	6.32301	46440
6.34033	490025	6.34033	66358.3	3.17017	98926.3	3.17017	70705.9	3.17017	103237	6.34033	48900.1
6.35766	496137	6.35766	68669.6	3.17883	94033.4	3.17883	66912.2	3.17883	97822.9	6.35766	51586.9
6.37498	502317	6.37498	71038.1	3.18749	89314.3	3.18749	63308.1	3.18749	92639.7	6.37498	54519.4
6.3923	508562	6.3923	73462.3	3.19615	84769	3.19615	59889.2	3.19615	87684.1	6.3923	57717
6.40963	514873	6.40963	75941.2	3.20481	80397	3.20481	56651	3.20481	82952.5	6.40963	61199.8
6.42695	521249	6.42695	78473.4	3.21348	76197.1	3.21348	53588.6	3.21348	78440.9	6.42695	64988.3
6.44427	527688	6.44427	81057.4	3.22214	72167.9	3.22214	50697.2	3.22214	74144.9	6.44427	69103
6.4616	534189	6.4616	83691.4	3.2308	68307.5	3.2308	47971.3	3.2308	70059.5	6.4616	73564.5
6.47892	540751	6.47892	86373.6	3.23946	64613.8	3.23946	45405.6	3.23946	66179.5	6.47892	78392.9
6.49624	547372	6.49624	89101.8	3.24812	61084.1	3.24812	42994.7	3.24812	62499.5	6.49624	83607.6
6.51357	554051	6.51357	91873.9	3.25678	57715.5	3.25678	40732.7	3.25678	59013.6	6.51357	89227.1
6.53089	560786	6.53089	94687.4	3.26545	54504.8	3.26545	38614.2	3.26545	55716	6.53089	95268.6
6.54821	567575	6.54821	97539.7	3.27411	51448.6	3.27411	36633.4	3.27411	52600.4	6.54821	101748
6.56554	574416	6.56554	100428	3.28277	48543.3	3.28277	34784.7	3.28277	49660.7	6.56554	108678
6.58286	581306	6.58286	103349	3.29143	45785	3.29143	33062.3	3.29143	46890.5	6.58286	116070
6.60018	588244	6.60018	106301	3.30009	43169.7	3.30009	31460.7	3.30009	44283.5	6.60018	123931
6.61751	595227	6.61751	109278	3.30875	40693.3	3.30875	29974.4	3.30875	41833.2	6.61751	132268
6.63483	602251	6.63483	112279	3.31742	38351.6	3.31742	28597.9	3.31742	39533.3	6.63483	141080
6.65215	609315	6.65215	115300	3.32608	36140.3	3.32608	27325.9	3.32608	37377.5	6.65215	150364
6.66948	616415	6.66948	118336	3.33474	34055	3.33474	26153.2	3.33474	35359.6	6.66948	160111
6.6868	623547	6.6868	121384	3.3434	32091.2	3.3434	25074.8	3.3434	33473.4	6.6868	170309
6.70412	630708	6.70412	124439	3.35206	30244.7	3.35206	24085.7	3.35206	31712.9	6.70412	180936
6.72145	637894	6.72145	127498	3.36072	28511	3.36072	23181.3	3.36072	30072.3	6.72145	191968
6.73877	645102	6.73877	130556	3.36939	26885.7	3.36939	22357.1	3.36939	28545.8	6.73877	203369
6.75609	652327	6.75609	133608	3.37805	25364.5	3.37805	21608.6	3.37805	27128	6.75609	215097
6.77342	659564	6.77342	136650	3.38671	23943.2	3.38671	20931.8	3.38671	25813.5	6.77342	227102
6.79074	666810	6.79074	139677	3.39537	22617.6	3.39537	20322.6	3.39537	24597.3	6.79074	239321
6.80806	674060	6.80806	142685	3.40403	21383.7	3.40403	19777.3	3.40403	23474.3	6.80806	251681
6.82539	681307	6.82539	145668	3.41269	20237.3	3.41269	19292.3	3.41269	22440.1	6.82539	264099
6.84271	688548	6.84271	148621	3.42136	19174.7	3.42136	18864.4	3.42136	21490	6.84271	276475
6.86002	695776	6.86002	151540	3.43001	18192.2	3.43001	18490.3	3.43001	20620	6.86002	288699
6.87736	702987	6.87736	154419	3.43868	17286.1	3.43868	18167.2	3.43868	19826	6.87736	300646
6.89468	710173	6.89468	157254	3.44734	16452.9	3.44734	17892.4	3.44734	19104.4	6.89468	312178
6.912	717330	6.912	160039	3.456	15689.4	3.456	17663.4	3.456	18451.7	6.912	323145
6.92933	724450	6.92933	162768	3.46466	14992.4	3.46466	17477.9	3.46466	17864.6	6.92933	333390
6.94665	731527	6.94665	165438	3.47333	14358.9	3.47333	17333.8	3.47333	17340.3	6.94665	342748
6.96397	738555	6.96397	168042	3.48199	13786	3.48199	17229.3	3.48199	16875.9	6.96397	351057
6.9813	745526	6.9813	170576	3.49065	13271	3.49065	17162.7	3.49065	16468.9	6.9813	358159
6.99862	752434	6.99862	173035	3.49931	12811.5	3.49931	17132.7	3.49931	16117.1	6.99862	363913
7.01594	759271	7.01594	175414	3.50797	12405.1	3.50797	17137.9	3.50797	15818.6	7.01594	368197
7.03327	766030	7.03327	177708	3.51663	12049.5	3.51663	17177.3	3.51663	15571.4	7.03327	370918
7.05059	772704	7.05059	179912	3.5253	11742.8	3.5253	17250.1	3.5253	15374	7.05059	372018
7.06791	779284	7.06791	182022	3.53396	11483	3.53396	17355.7	3.53396	15225.1	7.06791	371479
7.08524	785763	7.08524	184033	3.54262	11268.6	3.54262	17493.6	3.54262	15123.6	7.08524	369320
7.10256	792133	7.10256	185941	3.55128	11097.9	3.55128	17663.6	3.55128	15068.4	7.10256	365603
7.11988	798386	7.11988	187742	3.55994	10969.5	3.55994	17865.6	3.55994	15058.9	7.11988	360422
7.13721	804514	7.13721	189433	3.5686	10882.3	3.5686	18099.8	3.5686	15094.6	7.13721	353901
7.15453	810508	7.15453	191009	3.57727	10835.1	3.57727	18366.7	3.57727	15175.1	7.15453	346187
7.17185	816362	7.17185	192467	3.58593	10827	3.58593	18666.6	3.58593	15300.3	7.17185	337444
7.18918	822067	7.18918	193804	3.59459	10857.3	3.59459	19000.3	3.59459	15470.1	7.18918	327839
7.2065	827614	7.2065	195017	3.60325	10925.2	3.60325	19368.8	3.60325	15684.9	7.2065	317544
7.22382	832996	7.22382	196104	3.61191	11030.3	3.61191	19773.1	3.61191	15944.8	7.22382	306726
7.24115	838205	7.24115	197062	3.62057	11172.3	3.62057	20214.7	3.62057	16250.5	7.24115	295541
7.25847	843233	7.25847	197889	3.62924	11350.8	3.62924	20694.9	3.62924	16602.7	7.25847	284139
7.27579	848072	7.27579	198585	3.6379	11565.7	3.6379	21215.5	3.6379	17002.1	7.27579	272652
7.29312	852714	7.29312	199146	3.64656	11817.1	3.64656	21778.3	3.64656	17449.7	7.29312	261204
7.31044	857153	7.31044	199574	3.65522	12105	3.65522	22385.5	3.65522	17946.6	7.31044	249903
7.32776	861381	7.32776	199867	3.66388	12429.7	3.66388	23039.2	3.66388	18494	7.32776	238843
7.34509	865391	7.34509	200025	3.67254	12791.5	3.67254	23742	3.67254	19093.3	7.34509	228111
7.36241	869177	7.36241	200049	3.6812	13190.9	3.6812	24496.4	3.6812	19745.9	7.36241	217778
7.37973	872732	7.37973	199939	3.68987	13628.4	3.68987	25305.3	3.68987	20453.4	7.37973	207909
7.39706	876049	7.39706	199697	3.69853	14104.7	3.69853	26171.7	3.69853	21217.5	7.39706	198558
7.41438	879124	7.41438	199323	3.70719	14620.4	3.70719	27098.8	3.70719	22039.9	7.41438	189770
7.4317	881951	7.4317	198820	3.71585	15176.3	3.71585	28089.9	3.71585	22922.5	7.4317	181584
7.44903	884525	7.44903	198191	3.72451	15773.4	3.72451	29148.7	3.72451	23867.2	7.44903	174033
7.46635	886841	7.46635	197437	3.73317	16412.6	3.73317	30278.7	3.73317	24876	7.46635	167142
7.48367	888895	7.48367	196562	3.74184	17095	3.74184	31484	3.74184	25951.1	7.48367	160931
7.501	890684	7.501	195570	3.7505	17821.6	3.7505	32768.5	3.7505	27094.7	7.501	155416
7.51832	892203	7.51832	194465	3.75916	18593.7	3.75916	34136.4	3.75916	28308.8	7.51832	150606
7.53564	893451	7.53564	193250	3.76782	19412.4	3.76782	35592.1	3.76782	29595.8	7.53564	146507
7.55297	894425	7.55297	191930	3.77648	20279.1	3.77648	37140.1	3.77648	30958	7.55297	143121
7.57029	895123	7.57029	190510	3.78514	21195	3.78514	38784.8	3.78514	32397.7	7.57029	140445
7.58761	895544	7.58761	188996	3.79381	22161.6	3.79381	40531.2	3.79381	33917.3	7.58761	138473
7.60494	895688	7.60494	187393	3.80247	23180.3	3.80247	42383.9	3.80247	35519.2	7.60494	137195
7.62226	895553	7.62226	185707	3.81113	24252.4	3.81113	44347.8	3.81113	37205.8	7.62226	136600
7.63958	895140	7.63958	183944	3.81979	25379.6	3.81979	46428	3.81979	38979.4	7.63958	136671
7.65691	894450	7.65691	182110	3.82845	26563.3	3.82845	48629.5	3.82845	40842.6	7.65691	137389
7.67423	893484	7.67423	180213	3.83711	27805.1	3.83711	50957.2	3.83711	42797.6	7.67423	138735
7.69155	892245	7.69155	178259	3.84578	29106.5	3.84578	53416.3	3.84578	44846.9	7.69155	140683
7.70888	890733	7.70888	176256	3.85444	30469	3.85444	56011.8	3.85444	46992.7	7.70888	143209
7.7262	888953	7.7262	174210	3.8631	31894.2	3.8631	58748.7	3.8631	49237.3	7.7262	146283
7.74352	886907	7.74352	172129	3.87176	33383.8	3.87176	61632	3.87176	51583	7.74352	149875
7.76085	884598	7.76085	170022	3.88042	34939.2	3.88042	64666.6	3.88042	54031.9	7.76085	153952
7.77817	882032	7.77817	167895	3.88908	36562	3.88908	67857.3	3.88908	56586	7.77817	158480
7.79549	879213	7.79549	165757	3.89775	38253.7	3.89775	71208.6	3.89775	59247.5	7.79549	163420
7.81282	876145	7.81282	163615	3.90641	40015.8	3.90641	74725	3.90641	62018.2	7.81282	168736
7.83014	872835	7.83014	161478	3.91507	41849.9	3.91507	78410.9	3.91507	64900	7.83014	174386
7.84746	869287	7.84746	159354	3.92373	43757.4	3.92373	82270.2	3.92373	67894.4	7.84746	180327
7.86479	865508	7.86479	157249	3.93239	45739.6	3.93239	86306.6	3.93239	71003.1	7.86479	186516
7.88211	861505	7.88211	155173	3.94105	47798	3.94105	90523.8	3.94105	74227.5	7.88211	192907
7.89943	857283	7.89943	153133	3.94972	49933.8	3.94972	94924.8	3.94972	77568.8	7.89943	199454
7.91676	852851	7.91676	151136	3.95838	52148.4	3.95838	99512.3	3.95838	81028.1	7.91676	206106
7.93408	848214	7.93408	149190	3.96704	54442.8	3.96704	104289	3.96704	84606.5	7.93408	212816
7.9514	843381	7.9514	147302	3.9757	56818.2	3.9757	109256	3.9757	88304.5	7.9514	219533
7.96873	838359	7.96873	145479	3.98436	59275.7	3.98436	114416	3.98436	92122.9	7.96873	226204
7.98605	833155	7.98605	143727	3.99302	61816.1	3.99302	119769	3.99302	96061.9	7.98605	232779
8.00337	827779	8.00337	142051	4.00169	64440.4	4.00169	125316	4.00169	100122	8.00337	239205
8.0207	822236	8.0207	140459	4.01035	67149.3	4.01035	131057	4.01035	104302	8.0207	245430
8.03802	816536	8.03802	138954	4.01901	69943.5	4.01901	136991	4.01901	108603	8.03802	251402
8.05534	810687	8.05534	137542	4.02767	72823.4	4.02767	143116	4.02767	113024	8.05534	257070
8.07267	804696	8.07267	136226	4.03633	75789.6	4.03633	149431	4.03633	117564	8.07267	262384
8.08999	798572	8.08999	135010	4.04499	78842.3	4.04499	155933	4.04499	122221	8.08999	267295
8.10731	792323	8.10731	133896	4.05366	81981.8	4.05366	162619	4.05366	126995	8.10731	271757
8.12464	785956	8.12464	132886	4.06232	85207.9	4.06232	169485	4.06232	131884	8.12464	275727
8.14196	779480	8.14196	131983	4.07098	88520.8	4.07098	176525	4.07098	136887	8.14196	279164
8.15928	772903	8.15928	131185	4.07964	91920	4.07964	183734	4.07964	142000	8.15928	282032
8.17661	766233	8.17661	130493	4.0883	95405.2	4.0883	191106	4.0883	147222	8.17661	284300
8.19393	759476	8.19393	129905	4.09696	98975.8	4.09696	198634	4.09696	152549	8.19393	285940
8.21125	752641	8.21125	129420	4.10563	102631	4.10563	206309	4.10563	157980	8.21125	286931
8.22858	745735	8.22858	129035	4.11429	106370	4.11429	214124	4.11429	163509	8.22858	287260
8.2459	738766	8.2459	128746	4.12295	110192	4.12295	222068	4.12295	169135	8.2459	286917
8.26322	731740	8.26322	128548	4.13161	114095	4.13161	230132	4.13161	174851	8.26322	285901
8.28055	724664	8.28055	128438	4.14027	118079	4.14027	238303	4.14027	180656	8.28055	284216
8.29787	717545	8.29787	128407	4.14893	122141	4.14893	246570	4.14893	186543	8.29787	281874
8.31519	710389	8.31519	128451	4.1576	126279	4.1576	254921	4.1576	192508	8.31519	278891
8.33252	703204	8.33252	128560	4.16626	130492	4.16626	263342	4.16626	198546	8.33252	275291
8.34984	695994	8.34984	128728	4.17492	134778	4.17492	271818	4.17492	204652	8.34984	271101
8.36716	688766	8.36716	128946	4.18358	139133	4.18358	280335	4.18358	210820	8.36716	266354
8.38449	681525	8.38449	129203	4.19224	143556	4.19224	288877	4.19224	217044	8.38449	261085
8.40181	674278	8.40181	129492	4.2009	148044	4.2009	297427	4.2009	223317	8.40181	255335
8.41913	667028	8.41913	129801	4.20957	152594	4.20957	305969	4.20957	229633	8.41913	249145
8.43646	659782	8.43646	130120	4.21823	157202	4.21823	314484	4.21823	235986	8.43646	242559
8.45378	652544	8.45378	130440	4.22689	161865	4.22689	322954	4.22689	242369	8.45378	235622
8.4711	645319	8.4711	130749	4.23555	166580	4.23555	331362	4.23555	248774	8.4711	228379
8.48843	638111	8.48843	131037	4.24421	171343	4.24421	339686	4.24421	255194	8.48843	220876
8.50575	630924	8.50575	131293	4.25287	176150	4.25287	347907	4.25287	261621	8.50575	213160
8.52307	623762	8.52307	131508	4.26154	180997	4.26154	356005	4.26154	268048	8.52307	205275
8.5404	616629	8.5404	131671	4.2702	185880	4.2702	363960	4.2702	274468	8.5404	197265
8.55772	609528	8.55772	131773	4.27886	190793	4.27886	371751	4.27886	280871	8.55772	189173
8.57504	602463	8.57504	131804	4.28752	195733	4.28752	379356	4.28752	287250	8.57504	181040
8.59237	595438	8.59237	131757	4.29618	200694	4.29618	386754	4.29618	293596	8.59237	172906
8.60969	588454	8.60969	131623	4.30484	205672	4.30484	393926	4.30484	299902	8.60969	164807
8.62701	581514	8.62701	131396	4.31351	210662	4.31351	400850	4.31351	306159	8.62701	156779
8.64433	574622	8.64433	131069	4.32217	215657	4.32217	407505	4.32217	312358	8.64433	148855
8.66166	567780	8.66166	130636	4.33083	220653	4.33083	413873	4.33083	318492	8.66166	141063
8.67898	560989	8.67898	130094	4.33949	225644	4.33949	419933	4.33949	324551	8.67898	133432
8.69631	554253	8.69631	129439	4.34815	230625	4.34815	425669	4.34815	330527	8.69631	125985
8.71363	547572	8.71363	128668	4.35681	235589	4.35681	431061	4.35681	336413	8.71363	118746
8.73095	540949	8.73095	127780	4.36548	240531	4.36548	436096	4.36548	342199	8.73095	111732
8.74827	534385	8.74827	126774	4.37414	245445	4.37414	440757	4.37414	347878	8.74827	104959
8.7656	527882	8.7656	125652	4.3828	250324	4.3828	445033	4.3828	353441	8.7656	98442.6
8.78292	521441	8.78292	124414	4.39146	255163	4.39146	448912	4.39146	358881	8.78292	92191.9
8.80025	515064	8.80025	123063	4.40012	259955	4.40012	452386	4.40012	364189	8.80025	86215.6
8.81757	508750	8.81757	121602	4.40878	264694	4.40878	455449	4.40878	369359	8.81757	80519.4
8.83489	502502	8.83489	120036	4.41745	269374	4.41745	458094	4.41745	374383	8.83489	75106.9
8.85221	496320	8.85221	118371	4.42611	273988	4.42611	460322	4.42611	379253	8.85221	69979.3
8.86954	490206	8.86954	116611	4.43477	278531	4.43477	462131	4.43477	383963	8.86954	65136
8.88686	484158	8.88686	114764	4.44343	282995	4.44343	463527	4.44343	388505	8.88686	60574.4
8.90419	478179	8.90419	112837	4.45209	287375	4.45209	464513	4.45209	392875	8.90419	56290.2
8.92151	472268	8.92151	110839	4.46075	291664	4.46075	465099	4.46075	397064	8.92151	52277.8
8.93883	466426	8.93883	108776	4.46942	295856	4.46942	465294	4.46942	401069	8.93883	48530.1
8.95615	460654	8.95615	106659	4.47808	299946	4.47808	465113	4.47808	404882	8.95615	45039.1
8.97348	454951	8.97348	104495	4.48674	303926	4.48674	464569	4.48674	408499	8.97348	41795.6
8.9908	449317	8.9908	102295	4.4954	307792	4.4954	463680	4.4954	411915	8.9908	38789.8
9.00813	443752	9.00813	100067	4.50406	311537	4.50406	462465	4.50406	415125	9.00813	36011.1
9.02545	438258	9.02545	97820.5	4.51272	315155	4.51272	460943	4.51272	418125	9.02545	33448.7
9.04277	432832	9.04277	95565.4	4.52139	318641	4.52139	459136	4.52139	420912	9.04277	31091.4
9.06008	427476	9.06008	93310.3	4.53004	321990	4.53004	457068	4.53004	423481	9.06008	28927.6
9.07742	422190	9.07742	91064.3	4.53871	325197	4.53871	454761	4.53871	425830	9.07742	26946
9.09474	416972	9.09474	88835.7	4.54737	328255	4.54737	452239	4.54737	427957	9.09474	25135.1
9.11206	411822	9.11206	86632.9	4.55603	331161	4.55603	449526	4.55603	429858	9.11206	23483.6
9.12939	406741	9.12939	84463.6	4.56469	333909	4.56469	446648	4.56469	431532	9.12939	21980.7
9.14671	401728	9.14671	82335	4.57336	336496	4.57336	443627	4.57336	432977	9.14671	20615.7
9.16403	396782	9.16403	80254.1	4.58202	338917	4.58202	440489	4.58202	434193	9.16403	19378.4
9.18136	391903	9.18136	78227.1	4.59068	341168	4.59068	437256	4.59068	435177	9.18136	18259.2
9.19868	387091	9.19868	76259.6	4.59934	343246	4.59934	433951	4.59934	435931	9.19868	17249
9.216	382345	9.216	74356.7	4.608	345146	4.608	430597	4.608	436453	9.216	16339.5
9.23333	377664	9.23333	72522.8	4.61666	346867	4.61666	427213	4.61666	436744	9.23333	15523.1
9.25065	373049	9.25065	70761.9	4.62533	348404	4.62533	423821	4.62533	436805	9.25065	14793.3
9.26797	368497	9.26797	69077	4.63399	349755	4.63399	420438	4.63399	436637	9.26797	14144.4
9.2853	364010	9.2853	67471	4.64265	350919	4.64265	417082	4.64265	436241	9.2853	13572.2
9.30262	359585	9.30262	65945.7	4.65131	351893	4.65131	413770	4.65131	435619	9.30262	13073.7
9.31994	355224	9.31994	64502.7	4.65997	352675	4.65997	410515	4.65997	434772	9.31994	12647.7
9.33727	350924	9.33727	63142.9	4.66863	353265	4.66863	407330	4.66863	433703	9.33727	12294.9
9.35459	346685	9.35459	61866.6	4.6773	353660	4.6773	404228	4.6773	432415	9.35459	12018.5
9.37191	342506	9.37191	60673.8	4.68596	353861	4.68596	401217	4.68596	430910	9.37191	11824
9.38924	338388	9.38924	59563.8	4.69462	353867	4.69462	398306	4.69462	429192	9.38924	11720.3
9.40656	334328	9.40656	58535.8	4.70328	353678	4.70328	395501	4.70328	427263	9.40656	11719.4
9.42388	330327	9.42388	57588.3	4.71194	353295	4.71194	392806	4.71194	425129	9.42388	11837.2
9.44121	326384	9.44121	56719.7	4.7206	352717	4.7206	390223	4.7206	422791	9.44121	12093.9
9.45853	322498	9.45853	55927.9	4.72927	351947	4.72927	387754	4.72927	420256	9.45853	12513.8
9.47585	318668	9.47585	55210.7	4.73793	350985	4.73793	385396	4.73793	417526	9.47585	13125.5
9.49318	314893	9.49318	54565.6	4.74659	349833	4.74659	383147	4.74659	414606	9.49318	13962.1
9.5105	311173	9.5105	53989.9	4.75525	348492	4.75525	381001	4.75525	411501	9.5105	15060.2
9.52782	307507	9.52782	53480.7	4.76391	346966	4.76391	378951	4.76391	408216	9.52782	16459.5
9.54515	303895	9.54515	53035.2	4.77257	345257	4.77257	376988	4.77257	404756	9.54515	18201.9
9.56247	300335	9.56247	52650.3	4.78124	343367	4.78124	375100	4.78124	401126	9.56247	20329.3
9.57979	296827	9.57979	52322.8	4.7899	341300	4.7899	373274	4.7899	397331	9.57979	22882.2
9.59712	293371	9.59712	52049.8	4.79856	339058	4.79856	371495	4.79856	393377	9.59712	25897.4
9.61444	289964	9.61444	51828.1	4.80722	336647	4.80722	369746	4.80722	389269	9.61444	29404.8
9.63176	286608	9.63176	51654.6	4.81588	334069	4.81588	368008	4.81588	385013	9.63176	33425.1
9.64909	283300	9.64909	51526.2	4.82454	331329	4.82454	366262	4.82454	380613	9.64909	37966.6
9.66641	280041	9.66641	51440.1	4.83321	328431	4.83321	364487	4.83321	376077	9.66641	43022.3
9.68373	276829	9.68373	51393.3	4.84187	325381	4.84187	362659	4.84187	371410	9.68373	48567.2
9.70106	273664	9.70106	51383	4.85053	322182	4.85053	360756	4.85053	366618	9.70106	54556.7
9.71838	270545	9.71838	51406.6	4.85919	318840	4.85919	358754	4.85919	361707	9.71838	60924.8
9.7357	267472	9.7357	51461.4	4.86785	315359	4.86785	356629	4.86785	356682	9.7357	67583.9
9.75303	264443	9.75303	51545	4.87651	311747	4.87651	354358	4.87651	351550	9.75303	74425.8
9.77035	261459	9.77035	51655	4.88518	308007	4.88518	351919	4.88518	346317	9.77035	81323.3
9.78767	258518	9.78767	51789.3	4.89384	304146	4.89384	349290	4.89384	340988	9.78767	88133.9
9.805	255620	9.805	51945.7	4.9025	300170	4.9025	346453	4.9025	335571	9.805	94703.6
9.82232	252764	9.82232	52122.3	4.91116	296084	4.91116	343388	4.91116	330071	9.82232	100873
9.83964	249949	9.83964	52317.2	4.91982	291894	4.91982	340082	4.91982	324494	9.83964	106483
9.85697	247175	9.85697	52528.8	4.92848	287607	4.92848	336522	4.92848	318846	9.85697	111381
9.87429	244442	9.87429	52755.5	4.93715	283229	4.93715	332699	4.93715	313134	9.87429	115430
9.89161	241748	9.89161	52995.7	4.94581	278766	4.94581	328609	4.94581	307363	9.89161	118513
9.90894	239092	9.90894	53248.2	4.95447	274224	4.95447	324248	4.95447	301539	9.90894	120539
9.92626	236476	9.92626	53511.7	4.96313	269610	4.96313	319618	4.96313	295669	9.92626	121449
9.94358	233896	9.94358	53784.9	4.97179	264929	4.97179	314724	4.97179	289759	9.94358	121219
9.96091	231354	9.96091	54067	4.98045	260189	4.98045	309573	4.98045	283814	9.96091	119861
9.97823	228849	9.97823	54356.9	4.98912	255395	4.98912	304176	4.98912	277840	9.97823	117423
9.99555	226379	9.99555	54653.7	4.99778	250554	4.99778	298546	4.99778	271844	9.99555	113986
10.0129	223945	10.0129	54956.7	5.00644	245671	5.00644	292700	5.00644	265831	10.0129	109660
10.0302	221545	10.0302	55265	5.0151	240754	5.0151	286653	5.0151	259807	10.0302	104579
10.0475	219180	10.0475	55578.1	5.02376	235808	5.02376	280426	5.02376	253778	10.0475	98895
10.0648	216848	10.0648	55895.3	5.03242	230839	5.03242	274037	5.03242	247749	10.0648	92769.6
10.0822	214550	10.0822	56216.1	5.04109	225853	5.04109	267508	5.04109	241726	10.0822	86368.9
10.0995	212284	10.0995	56540	5.04975	220856	5.04975	260859	5.04975	235715	10.0995	79856.2
10.1168	210050	10.1168	56866.5	5.05841	215854	5.05841	254112	5.05841	229721	10.1168	73386.4
10.1341	207847	10.1341	57195.3	5.06707	210851	5.06707	247287	5.06707	223748	10.1341	67101.1
10.1515	205676	10.1515	57525.9	5.07573	205855	5.07573	240404	5.07573	217804	10.1515	61124.7
10.1688	203535	10.1688	57858	5.08439	200869	5.08439	233484	5.08439	211892	10.1688	55562.1
10.1861	201425	10.1861	58191.3	5.09306	195900	5.09306	226545	5.09306	206017	10.1861	50497.2
10.2034	199343	10.2034	58525.6	5.10172	190951	5.10172	219605	5.10172	200185	10.2034	45992.6
10.2208	197291	10.2208	58860.4	5.11038	186029	5.11038	212683	5.11038	194401	10.2208	42090.8
10.2381	195268	10.2381	59195.7	5.11904	181137	5.11904	205793	5.11904	188668	10.2381	38815.6
10.2554	193272	10.2554	59531.2	5.1277	176281	5.1277	198952	5.1277	182992	10.2554	36174.4
10.2727	191305	10.2727	59866.6	5.13636	171464	5.13636	192174	5.13636	177377	10.2727	34161
10.29	189364	10.29	60201.9	5.14503	166691	5.14503	185472	5.14503	171826	10.29	32758.6
10.3074	187450	10.3074	60536.7	5.15369	161966	5.15369	178857	5.15369	166345	10.3074	31942.3
10.3247	185563	10.3247	60870.9	5.16235	157292	5.16235	172343	5.16235	160936	10.3247	31681.9
10.342	183702	10.342	61204.3	5.17101	152673	5.17101	165938	5.17101	155604	10.342	31944.3
10.3593	181866	10.3593	61536.9	5.17967	148112	5.17967	159653	5.17967	150353	10.3593	32695.5
10.3767	180055	10.3767	61868.4	5.18833	143613	5.18833	153496	5.18833	145184	10.3767	33902.1
10.394	178269	10.394	62198.6	5.197	139179	5.197	147474	5.197	140102	10.394	35532.3
10.4113	176507	10.4113	62527.5	5.20566	134812	5.20566	141595	5.20566	135110	10.4113	37557
10.4286	174769	10.4286	62854.9	5.21432	130515	5.21432	135864	5.21432	130210	10.4286	39949.8
10.446	173055	10.446	63180.6	5.22298	126290	5.22298	130286	5.22298	125404	10.446	42687.1
10.4633	171363	10.4633	63504.6	5.23164	122140	5.23164	124866	5.23164	120696	10.4633	45748.1
10.4806	169695	10.4806	63826.6	5.2403	118067	5.2403	119607	5.2403	116087	10.4806	49114.5
10.4979	168048	10.4979	64146.5	5.24897	114073	5.24897	114513	5.24897	111580	10.4979	52769.6
10.5152	166424	10.5152	64464.3	5.25763	110158	5.25763	109585	5.25763	107175	10.5152	56698.2
10.5326	164822	10.5326	64779.8	5.26629	106325	5.26629	104825	5.26629	102875	10.5326	60886
10.5499	163241	10.5499	65092.7	5.27495	102575	5.27495	100235	5.27495	98681.1	10.5499	65318.6
10.5672	161681	10.5672	65403.1	5.28361	98909.4	5.28361	95813.2	5.28361	94593.8	10.5672	69981.4
10.5846	160141	10.5846	65710.8	5.29227	95328.5	5.29227	91560.8	5.29227	90614.4	10.5846	74859.1
10.6019	158622	10.6019	66015.6	5.30093	91833.2	5.30093	87476.6	5.30093	86743.6	10.6019	79935.1
10.6192	157123	10.6192	66317.4	5.3096	88424.2	5.3096	83559.4	5.3096	82981.8	10.6192	85191.1
10.6365	155643	10.6365	66616.1	5.31826	85101.9	5.31826	79807.3	5.31826	79329.4	10.6365	90607.3
10.6538	154183	10.6538	66911.6	5.32692	81866.7	5.32692	76218.2	5.32692	75786.4	10.6538	96161.7
10.6712	152741	10.6712	67203.6	5.33558	78718.6	5.33558	72789.4	5.33558	72352.8	10.6712	101830
10.6885	151319	10.6885	67492.2	5.34424	75657.6	5.34424	69518.1	5.34424	69028.4	10.6885	107586
10.7058	149915	10.7058	67777	5.3529	72683.7	5.3529	66400.8	5.3529	65812.5	10.7058	113402
10.7231	148530	10.7231	68058.1	5.36157	69796.5	5.36157	63433.9	5.36157	62704.7	10.7231	119247
10.7405	147162	10.7405	68335.3	5.37023	66995.6	5.37023	60613.6	5.37023	59704.2	10.7405	125088
10.7578	145812	10.7578	68608.5	5.37889	64280.5	5.37889	57935.7	5.37889	56809.9	10.7578	130892
10.7751	144479	10.7751	68877.4	5.38755	61650.7	5.38755	55395.9	5.38755	54020.8	10.7751	136622
10.7924	143163	10.7924	69142	5.39621	59105.3	5.39621	52989.8	5.39621	51335.6	10.7924	142243
10.8097	141863	10.8097	69402.2	5.40487	56643.5	5.40487	50712.7	5.40487	48753	10.8097	147716
10.8271	140581	10.8271	69657.8	5.41354	54264.4	5.41354	48560.1	5.41354	46271.3	10.8271	153003
10.8444	139314	10.8444	69908.6	5.4222	51967	5.4222	46527	5.4222	43889	10.8444	158066
10.8617	138064	10.8617	70154.8	5.43086	49750.2	5.43086	44608.8	5.43086	41604.3	10.8617	162865
10.879	136829	10.879	70396	5.43952	47612.9	5.43952	42800.5	5.43952	39415.3	10.879	167364
10.8964	135610	10.8964	70632	5.44818	45553.7	5.44818	41097.4	5.44818	37320	10.8964	171525
10.9137	134406	10.9137	70862.8	5.45684	43571.4	5.45684	39494.7	5.45684	35316.5	10.9137	175314
10.931	133218	10.931	71088.3	5.46551	41664.7	5.46551	37987.6	5.46551	33402.6	10.931	178699
10.9483	132044	10.9483	71308.4	5.47417	39832.1	5.47417	36571.5	5.47417	31576	10.9483	181648
10.9657	130884	10.9657	71522.9	5.48283	38072.2	5.48283	35241.8	5.48283	29834.5	10.9657	184136
10.983	129739	10.983	71731.6	5.49149	36383.5	5.49149	33994.1	5.49149	28175.9	10.983	186138
11.0003	128608	11.0003	71934.6	5.50015	34764.5	5.50015	32824	5.50015	26597.7	11.0003	187637
11.0176	127491	11.0176	72131.7	5.50881	33213.6	5.50881	31727.2	5.50881	25097.6	11.0176	188618
11.035	126388	11.035	72322.7	5.51748	31729.3	5.51748	30699.8	5.51748	23673.1	11.035	189071
11.0523	125298	11.0523	72507.6	5.52614	30309.9	5.52614	29737.7	5.52614	22321.8	11.0523	188993
11.0696	124221	11.0696	72686.2	5.5348	28953.9	5.5348	28837.2	5.5348	21041.2	11.0696	188384
11.0869	123158	11.0869	72858.4	5.54346	27659.7	5.54346	27994.7	5.54346	19828.9	11.0869	187250
11.1043	122107	11.1043	73024.3	5.55212	26425.5	5.55212	27206.7	5.55212	18682.5	11.1043	185603
11.1216	121069	11.1216	73183.6	5.56078	25249.9	5.56078	26469.9	5.56078	17599.4	11.1216	183460
11.1389	120044	11.1389	73336.3	5.56945	24131.1	5.56945	25781.2	5.56945	16577.3	11.1389	180839
11.1562	119031	11.1562	73482.2	5.57811	23067.6	5.57811	25137.6	5.57811	15613.7	11.1562	177768
11.1735	118030	11.1735	73621.3	5.58677	22057.7	5.58677	24536.3	5.58677	14706.2	11.1735	174272
11.1909	117041	11.1909	73753.5	5.59543	21099.9	5.59543	23974.7	5.59543	13852.5	11.1909	170384
11.2082	116063	11.2082	73878.7	5.60409	20192.6	5.60409	23450.4	5.60409	13050.4	11.2082	166138
11.2255	115098	11.2255	73996.8	5.61275	19334.2	5.61275	22960.9	5.61275	12297.4	11.2255	161568
11.2428	114143	11.2428	74107.8	5.62142	18523.2	5.62142	22504.1	5.62142	11591.3	11.2428	156713
11.2602	113200	11.2602	74211.6	5.63006	17758.1	5.63006	22078	5.63006	10930.1	11.2602	151609
11.2775	112268	11.2775	74308.1	5.63874	17037.4	5.63874	21680.8	5.63874	10311.5	11.2775	146296
11.2948	111347	11.2948	74397.3	5.6474	16359.6	5.6474	21310.7	5.6474	9733.41	11.2948	140813
11.3121	110437	11.3121	74479.1	5.65606	15723.3	5.65606	20966	5.65606	9193.91	11.3121	135196
11.3294	109537	11.3294	74553.4	5.66472	15127.1	5.66472	20645.4	5.66472	8690.99	11.3294	129484
11.3468	108648	11.3468	74620.3	5.67339	14569.6	5.67339	20347.4	5.67339	8222.76	11.3468	123714
11.3641	107769	11.3641	74679.7	5.68205	14049.6	5.68205	20070.8	5.68205	7787.38	11.3641	117919
11.3814	106901	11.3814	74731.4	5.69071	13565.7	5.69071	19814.5	5.69071	7383.06	11.3814	112134
11.3987	106042	11.3987	74775.6	5.69937	13116.6	5.69937	19577.4	5.69937	7008.1	11.3987	106389
11.4161	105193	11.4161	74812.1	5.70803	12701.2	5.70803	19358.6	5.70803	6660.85	11.4161	100715
11.4334	104354	11.4334	74841	5.71669	12318.2	5.71669	19157.3	5.71669	6339.73	11.4334	95137.1
11.4507	103524	11.4507	74862.2	5.72536	11966.5	5.72536	18972.7	5.72536	6043.23	11.4507	89681.1
11.468	102704	11.468	74875.7	5.73402	11645	5.73402	18804.1	5.73402	5769.9	11.468	84368.5
11.4854	101893	11.4854	74881.5	5.74268	11352.7	5.74268	18650.9	5.74268	5518.35	11.4854	79218.7
11.5027	101091	11.5027	74879.6	5.75134	11088.5	5.75134	18512.5	5.75134	5287.26	11.5027	74248.6
11.52	100298	11.52	74870	5.76	10851.4	5.76	18388.6	5.76	5075.37	11.52	69472.4
11.5373	99514.6	11.5373	74852.6	5.76866	10640.5	5.76866	18278.7	5.76866	4881.5	11.5373	64901.6
11.5547	98739.5	11.5547	74827.6	5.77733	10454.8	5.77733	18182.5	5.77733	4704.49	11.5547	60545.3
11.572	97973.1	11.572	74794.9	5.78599	10293.6	5.78599	18099.6	5.78599	4543.3	11.572	56410.3
11.5893	97215.2	11.5893	74754.5	5.79465	10155.9	5.79465	18029.9	5.79465	4396.89	11.5893	52501.1
11.6066	96465.8	11.6066	74706.5	5.80331	10040.9	5.80331	17973	5.80331	4264.31	11.6066	48819.9
11.624	95724.6	11.624	74650.9	5.81197	9948.03	5.81197	17928.9	5.81197	4144.66	11.624	45367.1
11.6413	94991.6	11.6413	74587.7	5.82063	9876.43	5.82063	17897.5	5.82063	4037.1	11.6413	42141.3
11.6586	94266.7	11.6586	74516.9	5.8293	9825.44	5.8293	17878.6	5.8293	3940.84	11.6586	39139.3
11.6759	93549.7	11.6759	74438.6	5.83796	9794.43	5.83796	17872.1	5.83796	3855.13	11.6759	36356.6
11.6932	92840.5	11.6932	74352.9	5.84662	9782.79	5.84662	17878.2	5.84662	3779.28	11.6932	33787.5
11.7106	92139.1	11.7106	74259.8	5.85528	9789.93	5.85528	17896.8	5.85528	3712.66	11.7106	31425.1
11.7279	91445.3	11.7279	74159.4	5.86394	9815.33	5.86394	17927.9	5.86394	3654.66	11.7279	29261.7
11.7452	90759	11.7452	74051.6	5.8726	9858.46	5.8726	17971.6	5.8726	3604.75	11.7452	27288.9
11.7625	90080.1	11.7625	73936.6	5.88127	9918.85	5.88127	18027.9	5.88127	3562.41	11.7625	25497.6
11.7799	89408.5	11.7799	73814.5	5.88993	9996.07	5.88993	18097	5.88993	3527.18	11.7799	23878.5
11.7972	88744.1	11.7972	73685.2	5.89859	10089.7	5.89859	18179.1	5.89859	3498.64	11.7972	22422
11.8145	88086.9	11.8145	73549	5.90725	10199.3	5.90725	18274.2	5.90725	3476.41	11.8145	21118.4
11.8318	87436.6	11.8318	73405.8	5.91591	10324.6	5.91591	18382.5	5.91591	3460.16	11.8318	19958
11.8491	86793.3	11.8491	73255.8	5.92457	10465.2	5.92457	18504.2	5.92457	3449.57	11.8491	18931.3
11.8665	86156.8	11.8665	73099	5.93324	10620.9	5.93324	18639.4	5.93324	3444.38	11.8665	18028.7
11.8838	85527	11.8838	72935.4	5.9419	10791.3	5.9419	18788.5	5.9419	3444.36	11.8838	17241.4
11.9011	84903.9	11.9011	72765.5	5.95056	10976.1	5.95056	18951.5	5.95056	3449.32	11.9011	16560.5
11.9184	84287.3	11.9184	72588.9	5.95922	11175.3	5.95922	19128.8	5.95922	3459.08	11.9184	15977.7
11.9358	83677.2	11.9358	72406	5.96788	11388.5	5.96788	19320.6	5.96788	3473.54	11.9358	15485.3
11.9531	83073.5	11.9531	72216.8	5.97654	11615.5	5.97654	19527	5.97654	3492.59	11.9531	15075.7
11.9704	82476	11.9704	72021.4	5.98521	11856.3	5.98521	19748.5	5.98521	3516.17	11.9704	14742.3
11.9877	81884.8	11.9877	71819.9	5.99387	12110.6	5.99387	19985.2	5.99387	3544.26	11.9877	14478.6
12.0051	81299.6	12.0051	71612.5	6.00253	12378.3	6.00253	20237.4	6.00253	3576.86	12.0051	14278.8
12.0224	80720.6	12.0224	71399.3	6.01119	12659.3	6.01119	20505.5	6.01119	3614.01	12.0224	14137.6
12.0397	80147.5	12.0397	71180.3	6.01985	12953.5	6.01985	20789.6	6.01985	3655.79	12.0397	14050.4
12.057	79580.2	12.057	70955.6	6.02851	13260.9	6.02851	21090.2	6.02851	3702.29	12.057	14012.8
12.0744	79018.8	12.0744	70725.5	6.03718	13581.4	6.03718	21407.4	6.03718	3753.65	12.0744	14021
12.0917	78463.1	12.0917	70490	6.04584	13914.8	6.04584	21741.6	6.04584	3810.06	12.0917	14072
12.109	77913.1	12.109	70249.3	6.0545	14261.3	6.0545	22093.1	6.0545	3871.72	12.109	14162.8
12.1263	77368.6	12.1263	70003.4	6.06316	14620.7	6.06316	22462.3	6.06316	3938.87	12.1263	14291.1
12.1436	76829.7	12.1436	69752.5	6.07182	14993	6.07182	22849.4	6.07182	4011.8	12.1436	14455
12.161	76296.2	12.161	69496.7	6.08048	15378.3	6.08048	23254.7	6.08048	4090.82	12.161	14653.1
12.1783	75768.1	12.1783	69236.1	6.08915	15776.5	6.08915	23678.6	6.08915	4176.29	12.1783	14884.1
12.1956	75245.2	12.1956	68971	6.09781	16187.7	6.09781	24121.4	6.09781	4268.61	12.1956	15147.5
12.2129	74727.6	12.2129	68701.3	6.10647	16611.9	6.10647	24583.4	6.10647	4368.22	12.2129	15442.9
12.2303	74215.2	12.2303	68427.2	6.11513	17049.1	6.11513	25064.9	6.11513	4475.61	12.2303	15770.2
12.2476	73707.8	12.2476	68148.9	6.12379	17499.4	6.12379	25566.2	6.12379	4591.29	12.2476	16129.9
12.2649	73205.5	12.2649	67866.4	6.13245	17962.7	6.13245	26087.6	6.13245	4715.85	12.2649	16522.8
12.2822	72708.2	12.2822	67580.1	6.14112	18439.2	6.14112	26629.5	6.14112	4849.89	12.2822	16949.8
12.2995	72215.7	12.2995	67289.8	6.14978	18928.9	6.14978	27192.2	6.14978	4994.11	12.2995	17412.5
12.3169	71728.1	12.3169	66995.9	6.15844	19431.9	6.15844	27775.9	6.15844	5149.2	12.3169	17912.7
12.3342	71245.3	12.3342	66698.3	6.1671	19948.2	6.1671	28381	6.1671	5315.95	12.3342	18452.5
12.3515	70767.2	12.3515	66397.2	6.17576	20477.9	6.17576	29007.7	6.17576	5495.18	12.3515	19034.6
12.3689	70293.7	12.3689	66092.9	6.18442	21021	6.18442	29656.3	6.18442	5687.78	12.3689	19661.9
12.3862	69824.9	12.3862	65785.3	6.19309	21577.7	6.19309	30327.1	6.19309	5894.69	12.3862	20338
12.4035	69360.6	12.4035	65474.6	6.20175	22147.9	6.20175	31020.3	6.20175	6116.91	12.4035	21066.8
12.4208	68900.8	12.4208	65161	6.21041	22731.8	6.21041	31736.3	6.21041	6355.49	12.4208	21852.8
12.4381	68445.4	12.4381	64844.5	6.21907	23329.4	6.21907	32475.2	6.21907	6611.57	12.4381	22701.1
12.4555	67994.4	12.4555	64525.4	6.22773	23940.8	6.22773	33237.4	6.22773	6886.32	12.4555	23617.3
12.4728	67547.7	12.4728	64203.6	6.23639	24566	6.23639	34022.9	6.23639	7181.01	12.4728	24607.8
12.4901	67105.3	12.4901	63879.4	6.24506	25205.2	6.24506	34832.1	6.24506	7496.94	12.4901	25679.9
12.5074	66667.1	12.5074	63552.9	6.25372	25858.4	6.25372	35665.1	6.25372	7835.5	12.5074	26841.6
12.5248	66233.1	12.5248	63224.2	6.26238	26525.6	6.26238	36522.1	6.26238	8198.15	12.5248	28101.6
12.5421	65803.2	12.5421	62893.4	6.27104	27206.8	6.27104	37403.2	6.27104	8586.4	12.5421	29470
12.5594	65377.4	12.5594	62560.6	6.2797	27902.3	6.2797	38308.7	6.2797	9001.83	12.5594	30957.7
12.5767	64955.5	12.5767	62226	6.28836	28611.9	6.28836	39238.7	6.28836	9446.11	12.5767	32576.6
12.594	64537.6	12.594	61889.6	6.29703	29335.8	6.29703	40193.2	6.29703	9920.95	12.594	34340.2
12.6114	64123.7	12.6114	61551.6	6.30569	30073.9	6.30569	41172.4	6.30569	10428.1	12.6114	36262.6
12.6287	63713.6	12.6287	61212	6.31435	30826.3	6.31435	42176.4	6.31435	10969.5	12.6287	38359.3
12.646	63307.3	12.646	60871.1	6.32301	31593.1	6.32301	43205.1	6.32301	11547.1	12.646	40646.7
12.6633	62904.8	12.6633	60528.9	6.33167	32374.2	6.33167	44258.7	6.33167	12162.7	12.6633	43141.5
12.6807	62506.1	12.6807	60185.5	6.34033	33169.7	6.34033	45337.2	6.34033	12818.4	12.6807	45860.8
12.698	62111	12.698	59841	6.349	33979.6	6.349	46440.5	6.349	13516.4	12.698	48820.9
12.7153	61719.6	12.7153	59495.6	6.35766	34803.8	6.35766	47568.7	6.35766	14258.8	12.7153	52036.1
12.7326	61331.7	12.7326	59149.2	6.36632	35642.4	6.36632	48721.6	6.36632	15047.7	12.7326	55517.3
12.75	60947.5	12.75	58802.1	6.37498	36495.3	6.37498	49899.2	6.37498	15885.5	12.75	59269.8
12.7673	60566.7	12.7673	58454.3	6.38364	37362.6	6.38364	51101.3	6.38364	16774.3	12.7673	63289.9
12.7846	60189.4	12.7846	58106	6.3923	38244.1	6.3923	52328	6.3923	17716.6	12.7846	67561.6
12.8019	59815.6	12.8019	57757.1	6.40097	39139.9	6.40097	53578.9	6.40097	18714.5	12.8019	72052.5
12.8193	59445.1	12.8193	57407.8	6.40963	40049.8	6.40963	54853.9	6.40963	19770.6	12.8193	76708.3
12.8366	59078	12.8366	57058.3	6.41829	40973.9	6.41829	56152.8	6.41829	20887.1	12.8366	81448.8
12.8539	58714.2	12.8539	56708.5	6.42695	41912.1	6.42695	57475.3	6.42695	22066.5	12.8539	86164.9
12.8712	58353.6	12.8712	56358.6	6.43561	42864.2	6.43561	58821.3	6.43561	23311.1	12.8712	90717.5
12.8886	57996.3	12.8886	56008.6	6.44427	43830.2	6.44427	60190.2	6.44427	24623.2	12.8886	94941.8
12.9059	57642.2	12.9059	55658.7	6.45294	44809.9	6.45294	61582	6.45294	26005.2	12.9059	98656.5
12.9232	57291.3	12.9232	55308.9	6.4616	45803.3	6.4616	62996.1	6.4616	27459.5	12.9232	101680
12.9405	56943.5	12.9405	54959.2	6.47026	46810.3	6.47026	64432.2	6.47026	28988.1	12.9405	103850
12.9578	56598.7	12.9578	54609.9	6.47892	47830.6	6.47892	65889.8	6.47892	30593.5	12.9578	105047
12.9752	56257	12.9752	54260.8	6.48758	48864.2	6.48758	67368.5	6.48758	32277.5	12.9752	105210
12.9925	55918.4	12.9925	53912.2	6.49624	49910.9	6.49624	68867.9	6.49624	34042.5	12.9925	104348
13.0098	55582.7	13.0098	53564.1	6.50491	50970.6	6.50491	70387.3	6.50491	35890.1	13.0098	102540
13.0271	55249.9	13.0271	53216.5	6.51357	52042.9	6.51357	71926.3	6.51357	37822.4	13.0271	99919.1
13.0445	54920.1	13.0445	52869.5	6.52223	53127.8	6.52223	73484.2	6.52223	39841	13.0445	96655
13.0618	54593.2	13.0618	52523.3	6.53089	54225	6.53089	75060.5	6.53089	41947.5	13.0618	92932.8
13.0791	54269.1	13.0791	52177.7	6.53955	55334.4	6.53955	76654.4	6.53955	44143.3	13.0791	88932.4
13.0964	53947.8	13.0964	51832.9	6.54821	56455.6	6.54821	78265.4	6.54821	46429.8	13.0964	84814.2
13.1137	53629.3	13.1137	51489.1	6.55688	57588.5	6.55688	79892.6	6.55688	48807.9	13.1137	80711.6
13.1311	53313.6	13.1311	51146.1	6.56554	58732.7	6.56554	81535.4	6.56554	51278.6	13.1311	76728
13.1484	53000.6	13.1484	50804.1	6.5742	59888.1	6.5742	83193	6.5742	53842.6	13.1484	72938.2
13.1657	52690.2	13.1657	50463.1	6.58286	61054.3	6.58286	84864.5	6.58286	56500.3	13.1657	69391.9
13.183	52382.6	13.183	50123.1	6.59152	62231	6.59152	86549.2	6.59152	59251.9	13.183	66118.7
13.2004	52077.5	13.2004	49784.3	6.60018	63418	6.60018	88246.1	6.60018	62097.5	13.2004	63132.6
13.2177	51775.1	13.2177	49446.7	6.60885	64614.9	6.60885	89954.4	6.60885	65036.7	13.2177	60435.9
13.235	51475.3	13.235	49110.3	6.61751	65821.4	6.61751	91673.2	6.61751	68068.9	13.235	58023.3
13.2523	51177.9	13.2523	48775.1	6.62617	67037.1	6.62617	93401.4	6.62617	71193.3	13.2523	55884.3
13.2697	50883.1	13.2697	48441.1	6.63483	68261.6	6.63483	95138.1	6.63483	74408.8	13.2697	54005.1
13.287	50590.8	13.287	48108.7	6.64349	69494.7	6.64349	96882.3	6.64349	77713.8	13.287	52370.5
13.3043	50301	13.3043	47777.6	6.65215	70735.9	6.65215	98633	6.65215	81106.6	13.3043	50965
13.3216	50013.6	13.3216	47447.8	6.66082	71984.9	6.66082	100389	6.66082	84585	13.3216	49772.9
13.339	49728.6	13.339	47119.5	6.66948	73241.2	6.66948	102149	6.66948	88146.5	13.339	48779.5
13.3563	49446	13.3563	46792.7	6.67814	74504.4	6.67814	103913	6.67814	91788.5	13.3563	47970.9
13.3736	49165.7	13.3736	46467.4	6.6868	75774	6.6868	105678	6.6868	95507.6	13.3736	47334.3
13.3909	48887.8	13.3909	46143.7	6.69546	77049.6	6.69546	107445	6.69546	99300.3	13.3909	46857.9
13.4083	48612.1	13.4083	45821.4	6.70412	78331	6.70412	109211	6.70412	103163	13.4083	46531.1
13.4256	48338.8	13.4256	45500.9	6.71279	79617.5	6.71279	110976	6.71279	107091	13.4256	46344.4
13.4429	48067.7	13.4429	45182	6.72145	80908.5	6.72145	112738	6.72145	111080	13.4429	46289.2
13.4602	47798.8	13.4602	44864.7	6.73011	82203.8	6.73011	114496	6.73011	115125	13.4602	46357.9
13.4775	47532.2	13.4775	44549.1	6.73877	83502.7	6.73877	116249	6.73877	119221	13.4775	46543.6
13.4949	47267.7	13.4949	44235.2	6.74743	84804.8	6.74743	117996	6.74743	123361	13.4949	46840.3
13.5122	47005.4	13.5122	43923	6.75609	86109.5	6.75609	119735	6.75609	127541	13.5122	47242.6
13.5295	46745.1	13.5295	43612.6	6.76476	87416.3	6.76476	121465	6.76476	131753	13.5295	47745.6
13.5468	46487.2	13.5468	43303.9	6.77342	88724.7	6.77342	123184	6.77342	135991	13.5468	48345.2
13.5642	46231.2	13.5642	42997.1	6.78208	90034.2	6.78208	124892	6.78208	140247	13.5642	49037.5
13.5815	45977.3	13.5815	42692	6.79074	91344.1	6.79074	126588	6.79074	144515	13.5815	49819
13.5988	45725.5	13.5988	42388.7	6.7994	92654	6.7994	128269	6.7994	148787	13.5988	50686.8
13.6161	45475.7	13.6161	42087.3	6.80806	93963.2	6.80806	129934	6.80806	153055	13.6161	51638
13.6334	45227.9	13.6334	41787.7	6.81673	95271.3	6.81673	131583	6.81673	157311	13.6334	52670.1
13.6508	44982	13.6508	41489.9	6.82539	96577.5	6.82539	133214	6.82539	161545	13.6508	53780.9
13.6681	44738.2	13.6681	41194	6.83405	97881.3	6.83405	134825	6.83405	165750	13.6681	54968.1
13.6854	44496.3	13.6854	40900	6.84271	99182.1	6.84271	136415	6.84271	169917	13.6854	56229.9
13.7027	44256.3	13.7027	40607.9	6.85137	100479	6.85137	137984	6.85137	174036	13.7027	57564.3
13.72	44018.2	13.72	40317.7	6.86002	101772	6.86002	139529	6.86002	178099	13.72	58969.6
13.7374	43782	13.7374	40029.4	6.8687	103061	6.8687	141050	6.8687	182095	13.7374	60444
13.7547	43547.6	13.7547	39743	6.87736	104343	6.87736	142544	6.87736	186015	13.7547	61985.9
13.772	43315.1	13.772	39458.5	6.88602	105620	6.88602	144012	6.88602	189850	13.772	63593.6
13.7894	43084.4	13.7894	39175.9	6.89468	106890	6.89468	145451	6.89468	193590	13.7894	65265.6
13.8067	42855.6	13.8067	38895.3	6.90334	108153	6.90334	146860	6.90334	197225	13.8067	67000
13.824	42628.5	13.824	38616.6	6.912	109408	6.912	148239	6.912	200745	13.824	68795.3
13.8413	42403.2	13.8413	38339.8	6.92067	110654	6.92067	149586	6.92067	204142	13.8413	70649.7
13.8587	42179.6	13.8587	38065	6.92933	111891	6.92933	150900	6.92933	207405	13.8587	72561.4
13.876	41957.8	13.876	37792.1	6.93799	113118	6.93799	152179	6.93799	210525	13.876	74528.6
13.8933	41737.7	13.8933	37521.1	6.94665	114335	6.94665	153423	6.94665	213492	13.8933	76549.3
13.9106	41519.3	13.9106	37252.1	6.95531	115540	6.95531	154631	6.95531	216299	13.9106	78621.5
13.9279	41302.6	13.9279	36985	6.96397	116734	6.96397	155802	6.96397	218936	13.9279	80743.1
13.9453	41087.5	13.9453	36719.8	6.97264	117915	6.97264	156934	6.97264	221394	13.9453	82911.9
13.9626	40874.1	13.9626	36456.6	6.9813	119084	6.9813	158026	6.9813	223667	13.9626	85125.4
13.9799	40662.3	13.9799	36195.4	6.98996	120239	6.98996	159079	6.98996	225746	13.9799	87381.3
13.9972	40452.2	13.9972	35936	6.99862	121379	6.99862	160091	6.99862	227625	13.9972	89676.9
14.0146	40243.6	14.0146	35678.6	7.00728	122505	7.00728	161061	7.00728	229296	14.0146	92009.4
14.0319	40036.6	14.0319	35423.1	7.01594	123615	7.01594	161988	7.01594	230755	14.0319	94376
14.0492	39831.2	14.0492	35169.6	7.02461	124709	7.02461	162872	7.02461	231997	14.0492	96773.5
14.0665	39627.3	14.0665	34917.9	7.03327	125786	7.03327	163712	7.03327	233016	14.0665	99198.9
14.0839	39425	14.0839	34668.2	7.04193	126846	7.04193	164507	7.04193	233809	14.0839	101649
14.1012	39224.2	14.1012	34420.4	7.05059	127888	7.05059	165257	7.05059	234374	14.1012	104119
14.1185	39024.9	14.1185	34174.5	7.05925	128912	7.05925	165962	7.05925	234707	14.1185	106607
14.1358	38827.1	14.1358	33930.5	7.06791	129916	7.06791	166621	7.06791	234809	14.1358	109107
14.1532	38630.8	14.1532	33688.4	7.07657	130901	7.07657	167233	7.07657	234679	14.1532	111617
14.1705	38436	14.1705	33448.1	7.08524	131866	7.08524	167799	7.08524	234316	14.1705	114132
14.1878	38242.5	14.1878	33209.8	7.0939	132810	7.0939	168318	7.0939	233723	14.1878	116646
14.2051	38050.6	14.2051	32973.3	7.10256	133732	7.10256	168790	7.10256	232902	14.2051	119156
14.2224	37860	14.2224	32738.7	7.11122	134633	7.11122	169215	7.11122	231855	14.2224	121657
14.2398	37670.9	14.2398	32505.9	7.11988	135512	7.11988	169592	7.11988	230587	14.2398	124143
14.2571	37483.1	14.2571	32275	7.12854	136367	7.12854	169923	7.12854	229102	14.2571	126609
14.2744	37296.7	14.2744	32045.9	7.13721	137200	7.13721	170207	7.13721	227404	14.2744	129050
14.2917	37111.7	14.2917	31818.7	7.14587	138009	7.14587	170443	7.14587	225501	14.2917	131460
14.3091	36928.1	14.3091	31593.2	7.15453	138793	7.15453	170634	7.15453	223398	14.3091	133832
14.3264	36745.8	14.3264	31369.6	7.16319	139553	7.16319	170777	7.16319	221103	14.3264	136162
14.3437	36564.8	14.3437	31147.8	7.17185	140287	7.17185	170876	7.17185	218622	14.3437	138442
14.361	36385.1	14.361	30927.8	7.18051	140996	7.18051	170928	7.18051	215965	14.361	140667
14.3783	36206.7	14.3783	30709.6	7.18918	141680	7.18918	170936	7.18918	213138	14.3783	142829
14.3957	36029.7	14.3957	30493.1	7.19784	142337	7.19784	170899	7.19784	210152	14.3957	144923
14.413	35853.9	14.413	30278.4	7.2065	142967	7.2065	170819	7.2065	207015	14.413	146941
14.4303	35679.3	14.4303	30065.4	7.21516	143570	7.21516	170695	7.21516	203737	14.4303	148878
14.4476	35506	14.4476	29854.2	7.22382	144146	7.22382	170529	7.22382	200326	14.4476	150726
14.465	35334	14.465	29644.8	7.23248	144695	7.23248	170322	7.23248	196792	14.465	152479
14.4823	35163.2	14.4823	29437	7.24115	145216	7.24115	170074	7.24115	193145	14.4823	154130
14.4996	34993.6	14.4996	29231	7.24981	145708	7.24981	169787	7.24981	189395	14.4996	155674
14.5169	34825.2	14.5169	29026.7	7.25847	146172	7.25847	169460	7.25847	185551	14.5169	157103
14.5343	34658	14.5343	28824	7.26713	146608	7.26713	169097	7.26713	181623	14.5343	158413
14.5516	34492	14.5516	28623.1	7.27579	147015	7.27579	168696	7.27579	177620	14.5516	159598
14.5689	34327.2	14.5689	28423.8	7.28445	147393	7.28445	168260	7.28445	173553	14.5689	160653
14.5862	34163.6	14.5862	28226.1	7.29312	147742	7.29312	167790	7.29312	169430	14.5862	161573
14.6036	34001	14.6036	28030.1	7.30178	148062	7.30178	167286	7.30178	165260	14.6036	162354
14.6209	33839.7	14.6209	27835.8	7.31044	148352	7.31044	166751	7.31044	161054	14.6209	162992
14.6382	33679.4	14.6382	27643	7.3191	148613	7.3191	166185	7.3191	156819	14.6382	163486
14.6555	33520.3	14.6555	27451.9	7.32776	148845	7.32776	165589	7.32776	152565	14.6555	163831
14.6729	33362.3	14.6729	27262.4	7.33642	149047	7.33642	164966	7.33642	148299	14.6729	164027
14.6902	33205.4	14.6902	27074.4	7.34509	149220	7.34509	164315	7.34509	144031	14.6902	164073
14.7075	33049.6	14.7075	26888	7.35375	149364	7.35375	163640	7.35375	139767	14.7075	163969
14.7248	32894.9	14.7248	26703.2	7.36241	149478	7.36241	162940	7.36241	135516	14.7248	163714
14.7421	32741.2	14.7421	26520	7.37107	149562	7.37107	162218	7.37107	131285	14.7421	163310
14.7595	32588.6	14.7595	26338.3	7.37973	149618	7.37973	161475	7.37973	127080	14.7595	162759
14.7768	32437	14.7768	26158.1	7.38839	149644	7.38839	160712	7.38839	122909	14.7768	162064
14.7941	32286.5	14.7941	25979.4	7.39706	149642	7.39706	159931	7.39706	118778	14.7941	161227
14.8114	32137	14.8114	25802.3	7.40572	149610	7.40572	159134	7.40572	114693	14.8114	160252
14.8288	31988.6	14.8288	25626.6	7.41438	149550	7.41438	158321	7.41438	110659	14.8288	159144
14.8461	31841.1	14.8461	25452.4	7.42304	149462	7.42304	157494	7.42304	106681	14.8461	157907
14.8634	31694.7	14.8634	25279.7	7.4317	149345	7.4317	156655	7.4317	102766	14.8634	156547
14.8807	31549.3	14.8807	25108.4	7.44036	149201	7.44036	155805	7.44036	98916.7	14.8807	155068
14.898	31404.8	14.898	24938.6	7.44903	149029	7.44903	154945	7.44903	95137.8	14.898	153478
14.9154	31261.3	14.9154	24770.2	7.45769	148829	7.45769	154078	7.45769	91433.2	14.9154	151781
14.9327	31118.8	14.9327	24603.3	7.46635	148603	7.46635	153204	7.46635	87806.3	14.9327	149985
14.95	30977.3	14.95	24437.7	7.47501	148350	7.47501	152325	7.47501	84260.3	14.95	148096
14.9673	30836.7	14.9673	24273.6	7.48367	148070	7.48367	151443	7.48367	80797.9	14.9673	146121
14.9847	30697	14.9847	24110.8	7.49233	147765	7.49233	150558	7.49233	77421.6	14.9847	144066
15.002	30558.3	15.002	23949.4	7.501	147434	7.501	149673	7.501	74133.4	15.002	141938
				7.50966	147078	7.50966	148788	7.50966	70935.1
				7.51832	146697	7.51832	147905	7.51832	67828.2
				7.52698	146292	7.52698	147025	7.52698	64813.8
				7.53564	145864	7.53564	146150	7.53564	61892.7
				7.5443	145412	7.5443	145281	7.5443	59065.5
				7.55297	144937	7.55297	144420	7.55297	56332.5
				7.56163	144441	7.56163	143566	7.56163	53693.6
				7.57029	143922	7.57029	142722	7.57029	51148.6
				7.57895	143383	7.57895	141889	7.57895	48697.2
				7.58761	142823	7.58761	141069	7.58761	46338.6
				7.59627	142243	7.59627	140261	7.59627	44071.9
				7.60494	141643	7.60494	139467	7.60494	41896.2
				7.6136	141025	7.6136	138688	7.6136	39810.1
				7.62226	140389	7.62226	137926	7.62226	37812.3
				7.63092	139735	7.63092	137181	7.63092	35901.3
				7.63958	139064	7.63958	136454	7.63958	34075.5
				7.64824	138377	7.64824	135746	7.64824	32333.2
				7.65691	137675	7.65691	135058	7.65691	30672.5
				7.66557	136957	7.66557	134391	7.66557	29091.6
				7.67423	136225	7.67423	133745	7.67423	27588.5
				7.68289	135480	7.68289	133121	7.68289	26161.4
				7.69155	134721	7.69155	132520	7.69155	24808.2
				7.70021	133951	7.70021	131942	7.70021	23527.1
				7.70888	133168	7.70888	131389	7.70888	22315.9
				7.71754	132375	7.71754	130860	7.71754	21173
				7.7262	131571	7.7262	130356	7.7262	20096.3
				7.73486	130758	7.73486	129877	7.73486	19084.1
				7.74352	129936	7.74352	129425	7.74352	18134.7
				7.75218	129106	7.75218	128998	7.75218	17246.5
				7.76085	128269	7.76085	128599	7.76085	16418.1
				7.76951	127424	7.76951	128226	7.76951	15648.1
				7.77817	126573	7.77817	127880	7.77817	14935.3
				7.78683	125717	7.78683	127561	7.78683	14278.6
				7.79549	124856	7.79549	127270	7.79549	13677.2
				7.80415	123991	7.80415	127006	7.80415	13130.4
				7.81282	123122	7.81282	126770	7.81282	12637.6
				7.82148	122251	7.82148	126561	7.82148	12198.7
				7.83014	121377	7.83014	126380	7.83014	11813.3
				7.8388	120502	7.8388	126225	7.8388	11481.7
				7.84746	119626	7.84746	126098	7.84746	11204.1
				7.85612	118749	7.85612	125998	7.85612	10981
				7.86479	117873	7.86479	125925	7.86479	10813.1
				7.87345	116998	7.87345	125878	7.87345	10701.1
				7.88211	116124	7.88211	125857	7.88211	10646.1
				7.89077	115252	7.89077	125861	7.89077	10649.3
				7.89943	114383	7.89943	125891	7.89943	10711.8
				7.90809	113518	7.90809	125946	7.90809	10835.1
				7.91676	112656	7.91676	126026	7.91676	11020.4
				7.92542	111798	7.92542	126129	7.92542	11269.2
				7.93408	110946	7.93408	126256	7.93408	11582.9
				7.94274	110098	7.94274	126405	7.94274	11962.8
				7.9514	109257	7.9514	126577	7.9514	12410
				7.96006	108422	7.96006	126770	7.96006	12925.5
				7.96873	107594	7.96873	126984	7.96873	13510.1
				7.97739	106773	7.97739	127218	7.97739	14164.4
				7.98605	105959	7.98605	127471	7.98605	14888.3
				7.99471	105154	7.99471	127743	7.99471	15681.7
				8.00337	104358	8.00337	128033	8.00337	16543.9
				8.01203	103570	8.01203	128339	8.01203	17473.6
				8.0207	102792	8.0207	128662	8.0207	18469
				8.02936	102024	8.02936	128999	8.02936	19527.7
				8.03802	101265	8.03802	129351	8.03802	20646.8
				8.04668	100517	8.04668	129716	8.04668	21822.4
				8.05534	99779.8	8.05534	130094	8.05534	23050.2
				8.064	99053.5	8.064	130482	8.064	24325.2
				8.07267	98338.4	8.07267	130881	8.07267	25641.3
				8.08133	97634.8	8.08133	131290	8.08133	26992.2
				8.08999	96943	8.08999	131707	8.08999	28370.6
				8.09865	96263.2	8.09865	132131	8.09865	29768.6
				8.10731	95595.6	8.10731	132561	8.10731	31177.7
				8.11597	94940.4	8.11597	132996	8.11597	32588.8
				8.12464	94297.7	8.12464	133436	8.12464	33992.3
				8.1333	93667.5	8.1333	133878	8.1333	35378.3
				8.14196	93050.6	8.14196	134322	8.14196	36736.3
				8.15062	92446.5	8.15062	134767	8.15062	38055.7
				8.15928	91855.4	8.15928	135212	8.15928	39325.8
				8.16794	91277.4	8.16794	135655	8.16794	40535.6
				8.17661	90712.6	8.17661	136095	8.17661	41674.5
				8.18527	90161.1	8.18527	136532	8.18527	42732
				8.19393	89622.9	8.19393	136964	8.19393	43698
				8.20259	89097.9	8.20259	137390	8.20259	44562.8
				8.21125	88586.3	8.21125	137809	8.21125	45317.6
				8.21991	88087.9	8.21991	138220	8.21991	45954.2
				8.22858	87602.7	8.22858	138622	8.22858	46465.8
				8.23724	87130.7	8.23724	139014	8.23724	46846.6
				8.2459	86671.8	8.2459	139394	8.2459	47091.9
				8.25456	86225.9	8.25456	139762	8.25456	47198.8
				8.26322	85792.9	8.26322	140116	8.26322	47165.8
				8.27188	85372.7	8.27188	140457	8.27188	46992.8
				8.28055	84965.1	8.28055	140781	8.28055	46681.5
				8.28921	84570.1	8.28921	141090	8.28921	46235
				8.29787	84187.3	8.29787	141381	8.29787	45657.7
				8.30653	83816.6	8.30653	141653	8.30653	44955.6
				8.31519	83458.1	8.31519	141907	8.31519	44135.5
				8.32385	83111.3	8.32385	142140	8.32385	43205.6
				8.33252	82775.9	8.33252	142353	8.33252	42174.7
				8.34118	82451.9	8.34118	142544	8.34118	41052.2
				8.34984	82138.9	8.34984	142713	8.34984	39848.2
				8.3585	81836.8	8.3585	142859	8.3585	38573.1
				8.36716	81545.1	8.36716	142980	8.36716	37237.3
				8.37582	81263.7	8.37582	143077	8.37582	35851.5
				8.38449	80992.2	8.38449	143149	8.38449	34426.4
				8.39315	80730.4	8.39315	143196	8.39315	32972.1
				8.40181	80477.9	8.40181	143216	8.40181	31498.9
				8.41047	80234.5	8.41047	143209	8.41047	30016.5
				8.41913	79999.7	8.41913	143175	8.41913	28534
				8.42779	79773.2	8.42779	143114	8.42779	27060.2
				8.43646	79554.8	8.43646	143024	8.43646	25603.2
				8.44512	79343.9	8.44512	142906	8.44512	24170.5
				8.45378	79140.4	8.45378	142759	8.45378	22768.8
				8.46244	78943.7	8.46244	142584	8.46244	21404.1
				8.4711	78753.6	8.4711	142380	8.4711	20081.7
				8.47976	78569.6	8.47976	142146	8.47976	18806.3
				8.48843	78391.4	8.48843	141883	8.48843	17581.5
				8.49709	78218.6	8.49709	141591	8.49709	16410.6
				8.50575	78050.7	8.50575	141269	8.50575	15295.8
				8.51441	77887.4	8.51441	140918	8.51441	14238.8
				8.52307	77728.3	8.52307	140537	8.52307	13240.7
				8.53173	77573	8.53173	140128	8.53173	12302
				8.5404	77421.1	8.5404	139689	8.5404	11422.5
				8.54906	77272.1	8.54906	139222	8.54906	10601.7
				8.55772	77125.8	8.55772	138726	8.55772	9838.49
				8.56638	76981.6	8.56638	138201	8.56638	9131.48
				8.57504	76839.3	8.57504	137649	8.57504	8478.89
				8.5837	76698.3	8.5837	137068	8.5837	7878.68
				8.59237	76558.3	8.59237	136461	8.59237	7328.57
				8.60103	76419	8.60103	135826	8.60103	6826.12
				8.60969	76279.9	8.60969	135165	8.60969	6368.73
				8.61835	76140.6	8.61835	134477	8.61835	5953.75
				8.62701	76000.9	8.62701	133765	8.62701	5578.45
				8.63567	75860.2	8.63567	133026	8.63567	5240.13
				8.64433	75718.4	8.64433	132264	8.64433	4936.08
				8.653	75574.9	8.653	131477	8.653	4663.66
				8.66166	75429.5	8.66166	130667	8.66166	4420.29
				8.67032	75281.9	8.67032	129833	8.67032	4203.48
				8.67898	75131.7	8.67898	128978	8.67898	4010.88
				8.68764	74978.6	8.68764	128101	8.68764	3840.24
				8.69631	74822.3	8.69631	127203	8.69631	3689.43
				8.70497	74662.6	8.70497	126284	8.70497	3556.48
				8.71363	74499.1	8.71363	125345	8.71363	3439.53
				8.72229	74331.5	8.72229	124388	8.72229	3336.9
				8.73095	74159.7	8.73095	123412	8.73095	3247
				8.73961	73983.4	8.73961	122418	8.73961	3168.41
				8.74827	73802.4	8.74827	121407	8.74827	3099.83
				8.75694	73616.4	8.75694	120380	8.75694	3040.08
				8.7656	73425.3	8.7656	119338	8.7656	2988.1
				8.77426	73228.8	8.77426	118280	8.77426	2942.94
				8.78292	73026.8	8.78292	117208	8.78292	2903.75
				8.79158	72819.2	8.79158	116122	8.79158	2869.79
				8.80025	72605.8	8.80025	115024	8.80025	2840.38
				8.80891	72386.5	8.80891	113914	8.80891	2814.95
				8.81757	72161.2	8.81757	112792	8.81757	2792.98
				8.82623	71929.7	8.82623	111659	8.82623	2774.02
				8.83489	71692.1	8.83489	110516	8.83489	2757.7
				8.84355	71448.1	8.84355	109364	8.84355	2743.66
				8.85221	71197.9	8.85221	108204	8.85221	2731.63
				8.86088	70941.3	8.86088	107035	8.86088	2721.35
				8.86954	70678.3	8.86954	105859	8.86954	2712.61
				8.8782	70409	8.8782	104677	8.8782	2705.23
				8.88686	70133.2	8.88686	103489	8.88686	2699.06
				8.89552	69851.1	8.89552	102295	8.89552	2693.95
				8.90419	69562.7	8.90419	101097	8.90419	2689.8
				8.91285	69268	8.91285	99894.9	8.91285	2686.53
				8.92151	68967	8.92151	98689.5	8.92151	2684.04
				8.93017	68659.8	8.93017	97481.5	8.93017	2682.27
				8.93883	68346.6	8.93883	96271.4	8.93883	2681.17
				8.94749	68027.4	8.94749	95059.9	8.94749	2680.69
				8.95615	67702.3	8.95615	93847.6	8.95615	2680.79
				8.96482	67371.3	8.96482	92635.2	8.96482	2681.44
				8.97348	67034.7	8.97348	91423.1	8.97348	2682.62
				8.98214	66692.6	8.98214	90211.9	8.98214	2684.29
				8.9908	66345.1	8.9908	89002.3	8.9908	2686.46
				8.99946	65992.3	8.99946	87794.9	8.99946	2689.08
				9.00813	65634.4	9.00813	86590	9.00813	2692.17
				9.01679	65271.5	9.01679	85388.4	9.01679	2695.7
				9.02545	64903.9	9.02545	84190.5	9.02545	2699.67
				9.03411	64531.7	9.03411	82996.8	9.03411	2704.08
				9.04277	64155.1	9.04277	81807.9	9.04277	2708.9
				9.05143	63774.2	9.05143	80624.2	9.05143	2714.16
				9.06008	63389.3	9.06008	79446.2	9.06008	2719.83
				9.06876	63000.6	9.06876	78274.5	9.06876	2725.91
				9.07742	62608.2	9.07742	77109.4	9.07742	2732.42
				9.08608	62212.3	9.08608	75951.4	9.08608	2739.34
				9.09474	61813.3	9.09474	74801	9.09474	2746.67
				9.1034	61411.2	9.1034	73658.5	9.1034	2754.42
				9.11206	61006.4	9.11206	72524.5	9.11206	2762.58
				9.12073	60598.9	9.12073	71399.3	9.12073	2771.16
				9.12939	60189.1	9.12939	70283.2	9.12939	2780.16
				9.13805	59777.2	9.13805	69176.7	9.13805	2789.58
				9.14671	59363.3	9.14671	68080.2	9.14671	2799.43
				9.15537	58947.8	9.15537	66994	9.15537	2809.7
				9.16403	58530.8	9.16403	65918.4	9.16403	2820.4
				9.1727	58112.6	9.1727	64853.8	9.1727	2831.53
				9.18136	57693.4	9.18136	63800.5	9.18136	2843.1
				9.19002	57273.4	9.19002	62758.8	9.19002	2855.11
				9.19868	56852.8	9.19868	61729	9.19868	2867.56
				9.20734	56432	9.20734	60711.4	9.20734	2880.47
				9.216	56011	9.216	59706.2	9.216	2893.83
				9.22467	55590.2	9.22467	58713.8	9.22467	2907.65
				9.23333	55169.8	9.23333	57734.4	9.23333	2921.94
				9.24199	54750	9.24199	56768.2	9.24199	2936.7
				9.25065	54330.9	9.25065	55815.5	9.25065	2951.94
				9.25931	53913	9.25931	54876.4	9.25931	2967.67
				9.26797	53496.2	9.26797	53951.2	9.26797	2983.9
				9.27664	53081	9.27664	53040.1	9.27664	3000.63
				9.2853	52667.5	9.2853	52143.3	9.2853	3017.86
				9.29396	52255.9	9.29396	51260.9	9.29396	3035.62
				9.30262	51846.4	9.30262	50393.1	9.30262	3053.91
				9.31128	51439.3	9.31128	49540.1	9.31128	3072.74
				9.31994	51034.7	9.31994	48702	9.31994	3092.11
				9.32861	50632.9	9.32861	47879	9.32861	3112.05
				9.33727	50234	9.33727	47071.1	9.33727	3132.55
				9.34593	49838.3	9.34593	46278.5	9.34593	3153.64
				9.35459	49446	9.35459	45501.3	9.35459	3175.31
				9.36325	49057.2	9.36325	44739.6	9.36325	3197.6
				9.37191	48672.1	9.37191	43993.5	9.37191	3220.5
				9.38058	48291	9.38058	43263	9.38058	3244.03
				9.38924	47914	9.38924	42548.3	9.38924	3268.21
				9.3979	47541.3	9.3979	41849.5	9.3979	3293.05
				9.40656	47173.1	9.40656	41166.4	9.40656	3318.56
				9.41522	46809.5	9.41522	40499.3	9.41522	3344.77
				9.42388	46450.7	9.42388	39848.1	9.42388	3371.68
				9.43255	46096.9	9.43255	39212.9	9.43255	3399.31
				9.44121	45748.2	9.44121	38593.8	9.44121	3427.69
				9.44987	45404.8	9.44987	37990.6	9.44987	3456.83
				9.45853	45066.8	9.45853	37403.5	9.45853	3486.74
				9.46719	44734.5	9.46719	36832.4	9.46719	3517.46
				9.47585	44407.8	9.47585	36277.4	9.47585	3548.99
				9.48452	44087.1	9.48452	35738.5	9.48452	3581.36
				9.49318	43772.3	9.49318	35215.5	9.49318	3614.59
				9.50184	43463.7	9.50184	34708.6	9.50184	3648.71
				9.5105	43161.3	9.5105	34217.7	9.5105	3683.74
				9.51916	42865.1	9.51916	33742.7	9.51916	3719.7
				9.52782	42575.7	9.52782	33283.7	9.52782	3756.62
				9.53649	42292.8	9.53649	32840.5	9.53649	3794.52
				9.54515	42016.6	9.54515	32413.2	9.54515	3833.43
				9.55381	41747.2	9.55381	32001.7	9.55381	3873.38
				9.56247	41484.6	9.56247	31606	9.56247	3914.41
				9.57113	41229.1	9.57113	31225.9	9.57113	3956.53
				9.57979	40980.7	9.57979	30861.5	9.57979	3999.78
				9.58846	40739.4	9.58846	30512.6	9.58846	4044.2
				9.59712	40505.4	9.59712	30179.3	9.59712	4089.82
				9.60578	40278.6	9.60578	29861.4	9.60578	4136.67
				9.61444	40059.3	9.61444	29558.8	9.61444	4184.79
				9.6231	39847.4	9.6231	29271.6	9.6231	4234.22
				9.63176	39643	9.63176	28999.6	9.63176	4285
				9.64043	39446.1	9.64043	28742.7	9.64043	4337.17
				9.64909	39256.8	9.64909	28500.9	9.64909	4390.77
				9.65775	39075.2	9.65775	28274	9.65775	4445.84
				9.66641	38901.3	9.66641	28062	9.66641	4502.44
				9.67507	38735.1	9.67507	27864.9	9.67507	4560.61
				9.68373	38576.7	9.68373	27682.4	9.68373	4620.4
				9.6924	38426	9.6924	27514.5	9.6924	4681.85
				9.70106	38283.2	9.70106	27361.2	9.70106	4745.04
				9.70972	38148.1	9.70972	27222.3	9.70972	4810.01
				9.71838	38020.9	9.71838	27097.7	9.71838	4876.82
				9.72704	37901.6	9.72704	26987.4	9.72704	4945.54
				9.7357	37790	9.7357	26891.2	9.7357	5016.22
				9.74437	37686.4	9.74437	26809.1	9.74437	5088.94
				9.75303	37590.6	9.75303	26740.8	9.75303	5163.76
				9.76169	37502.6	9.76169	26686.4	9.76169	5240.77
				9.77035	37422.4	9.77035	26645.8	9.77035	5320.03
				9.77901	37350.1	9.77901	26618.8	9.77901	5401.64
				9.78767	37285.6	9.78767	26605.3	9.78767	5485.66
				9.79634	37228.8	9.79634	26605.3	9.79634	5572.21
				9.805	37179.8	9.805	26618.6	9.805	5661.36
				9.81366	37138.5	9.81366	26645.1	9.81366	5753.23
				9.82232	37104.9	9.82232	26684.7	9.82232	5847.91
				9.83098	37079	9.83098	26737.3	9.83098	5945.52
				9.83964	37060.7	9.83964	26802.8	9.83964	6046.17
				9.84831	37049.9	9.84831	26881.2	9.84831	6150
				9.85697	37046.7	9.85697	26972.2	9.85697	6257.14
				9.86563	37051	9.86563	27075.8	9.86563	6367.72
				9.87429	37062.7	9.87429	27191.9	9.87429	6481.89
				9.88295	37081.8	9.88295	27320.4	9.88295	6599.82
				9.89161	37108.2	9.89161	27461.1	9.89161	6721.68
				9.90028	37141.9	9.90028	27614	9.90028	6847.65
				9.90894	37182.8	9.90894	27778.9	9.90894	6977.91
				9.9176	37230.8	9.9176	27955.8	9.9176	7112.67
				9.92626	37285.9	9.92626	28144.5	9.92626	7252.16
				9.93492	37348	9.93492	28344.9	9.93492	7396.61
				9.94358	37417.1	9.94358	28556.9	9.94358	7546.26
				9.95225	37493.1	9.95225	28780.4	9.95225	7701.38
				9.96091	37575.8	9.96091	29015.3	9.96091	7862.27
				9.96957	37665.3	9.96957	29261.5	9.96957	8029.21
				9.97823	37761.4	9.97823	29518.8	9.97823	8202.54
				9.98689	37864	9.98689	29787.2	9.98689	8382.6
				9.99555	37973.2	9.99555	30066.5	9.99555	8569.77
				10.0042	38088.7	10.0042	30356.6	10.0042	8764.45
				10.0129	38210.6	10.0129	30657.4	10.0129	8967.04
				10.0215	38338.7	10.0215	30968.7	10.0215	9178.01
				10.0302	38473	10.0302	31290.6	10.0302	9397.83
				10.0389	38613.3	10.0389	31622.7	10.0389	9627.01
				10.0475	38759.6	10.0475	31965.1	10.0475	9866.11
				10.0562	38911.8	10.0562	32317.6	10.0562	10115.7
				10.0648	39069.8	10.0648	32680	10.0648	10376.4
				10.0735	39233.4	10.0735	33052.3	10.0735	10648.8
				10.0822	39402.7	10.0822	33434.2	10.0822	10933.7
				10.0908	39577.5	10.0908	33825.8	10.0908	11231.8
				10.0995	39757.7	10.0995	34226.8	10.0995	11543.9
				10.1082	39943.3	10.1082	34637.1	10.1082	11870.7
				10.1168	40134	10.1168	35056.6	10.1168	12213.1
				10.1255	40330	10.1255	35485.1	10.1255	12572.2
				10.1341	40530.9	10.1341	35922.5	10.1341	12948.7
				10.1428	40736.8	10.1428	36368.7	10.1428	13343.7
				10.1515	40947.6	10.1515	36823.5	10.1515	13758.4
				10.1601	41163.1	10.1601	37286.8	10.1601	14193.7
				10.1688	41383.2	10.1688	37758.4	10.1688	14650.8
				10.1775	41607.9	10.1775	38238.1	10.1775	15130.9
				10.1861	41837.1	10.1861	38725.9	10.1861	15635.3
				10.1948	42070.6	10.1948	39221.5	10.1948	16165.3
				10.2034	42308.4	10.2034	39724.9	10.2034	16722.2
				10.2121	42550.3	10.2121	40235.7	10.2121	17307.4
				10.2208	42796.3	10.2208	40753.9	10.2208	17922.3
				10.2294	43046.3	10.2294	41279.4	10.2294	18568.4
				10.2381	43300.2	10.2381	41811.8	10.2381	19247.3
				10.2467	43557.8	10.2467	42351.1	10.2467	19960.3
				10.2554	43819.1	10.2554	42897.1	10.2554	20709.2
				10.2641	44084	10.2641	43449.6	10.2641	21495.5
				10.2727	44352.3	10.2727	44008.4	10.2727	22320.9
				10.2814	44624.1	10.2814	44573.2	10.2814	23186.9
				10.29	44899.1	10.29	45144.1	10.29	24095.2
				10.2987	45177.3	10.2987	45720.6	10.2987	25047.5
				10.3074	45458.7	10.3074	46302.7	10.3074	26045.5
				10.316	45743	10.316	46890.1	10.316	27090.7
				10.3247	46030.2	10.3247	47482.6	10.3247	28184.8
				10.3334	46320.3	10.3334	48080.1	10.3334	29329.3
				10.342	46613	10.342	48682.2	10.342	30526
				10.3507	46908.4	10.3507	49288.8	10.3507	31776.1
				10.3593	47206.4	10.3593	49899.7	10.3593	33081.3
				10.368	47506.7	10.368	50514.5	10.368	34442.9
				10.3767	47809.4	10.3767	51133.2	10.3767	35862.3
				10.3853	48114.4	10.3853	51755.4	10.3853	37340.6
				10.394	48421.5	10.394	52380.9	10.394	38879.1
				10.4026	48730.7	10.4026	53009.5	10.4026	40478.7
				10.4113	49041.9	10.4113	53640.9	10.4113	42140.4
				10.42	49355	10.42	54274.9	10.42	43865
				10.4286	49669.9	10.4286	54911.2	10.4286	45653.2
				10.4373	49986.5	10.4373	55549.5	10.4373	47505.3
				10.446	50304.7	10.446	56189.6	10.446	49421.8
				10.4546	50624.5	10.4546	56831.2	10.4546	51402.7
				10.4633	50945.7	10.4633	57474.1	10.4633	53448.1
				10.4719	51268.3	10.4719	58117.8	10.4719	55557.7
				10.4806	51592.2	10.4806	58762.3	10.4806	57731
				10.4893	51917.3	10.4893	59407.1	10.4893	59967.2
				10.4979	52243.4	10.4979	60052	10.4979	62265.6
				10.5066	52570.7	10.5066	60696.6	10.5066	64624.8
				10.5152	52898.9	10.5152	61340.7	10.5152	67043.3
				10.5239	53227.9	10.5239	61984	10.5239	69519.5
				10.5326	53557.7	10.5326	62626.1	10.5326	72051.1
				10.5412	53888.3	10.5412	63266.8	10.5412	74635.8
				10.5499	54219.4	10.5499	63905.6	10.5499	77270.9
				10.5586	54551.1	10.5586	64542.4	10.5586	79953.2
				10.5672	54883.3	10.5672	65176.6	10.5672	82679.3
				10.5759	55215.9	10.5759	65808.1	10.5759	85445.3
				10.5846	55548.7	10.5846	66436.4	10.5846	88246.8
				10.5932	55881.8	10.5932	67061.3	10.5932	91079.1
				10.6019	56215.1	10.6019	67682.3	10.6019	93937
				10.6105	56548.4	10.6105	68299.1	10.6105	96814.8
				10.6192	56881.7	10.6192	68911.4	10.6192	99706.4
				10.6279	57215	10.6279	69518.8	10.6279	102605
				10.6365	57548.1	10.6365	70121	10.6365	105503
				10.6452	57881	10.6452	70717.5	10.6452	108393
				10.6538	58213.6	10.6538	71308	10.6538	111267
				10.6625	58545.8	10.6625	71892.1	10.6625	114116
				10.6712	58877.6	10.6712	72469.4	10.6712	116930
				10.6798	59208.8	10.6798	73039.7	10.6798	119699
				10.6885	59539.5	10.6885	73602.4	10.6885	122412
				10.6972	59869.6	10.6972	74157.2	10.6972	125060
				10.7058	60198.9	10.7058	74703.8	10.7058	127631
				10.7145	60527.4	10.7145	75241.7	10.7145	130113
				10.7231	60855.1	10.7231	75770.5	10.7231	132494
				10.7318	61181.8	10.7318	76290	10.7318	134763
				10.7405	61507.5	10.7405	76799.6	10.7405	136909
				10.7491	61832.2	10.7491	77299	10.7491	138919
				10.7578	62155.7	10.7578	77787.9	10.7578	140784
				10.7664	62478.1	10.7664	78265.8	10.7664	142492
				10.7751	62799.2	10.7751	78732.3	10.7751	144034
				10.7838	63118.9	10.7838	79187.2	10.7838	145402
				10.7924	63437.3	10.7924	79630	10.7924	146588
				10.8011	63754.2	10.8011	80060.4	10.8011	147586
				10.8097	64069.6	10.8097	80477.9	10.8097	148392
				10.8184	64383.4	10.8184	80882.3	10.8184	149003
				10.8271	64695.6	10.8271	81273.2	10.8271	149416
				10.8357	65006	10.8357	81650.3	10.8357	149633
				10.8444	65314.7	10.8444	82013.2	10.8444	149655
				10.8531	65621.6	10.8531	82361.6	10.8531	149485
				10.8617	65926.6	10.8617	82695.2	10.8617	149129
				10.8704	66229.6	10.8704	83013.6	10.8704	148592
				10.879	66530.7	10.879	83316.7	10.879	147883
				10.8877	66829.6	10.8877	83604	10.8877	147011
				10.8964	67126.5	10.8964	83875.4	10.8964	145984
				10.905	67421.2	10.905	84130.6	10.905	144813
				10.9137	67713.6	10.9137	84369.3	10.9137	143509
				10.9223	68003.8	10.9223	84591.3	10.9223	142083
				10.931	68291.6	10.931	84796.4	10.931	140547
				10.9397	68577	10.9397	84984.3	10.9397	138912
				10.9483	68859.9	10.9483	85155	10.9483	137190
				10.957	69140.4	10.957	85308.2	10.957	135392
				10.9657	69418.3	10.9657	85443.9	10.9657	133528
				10.9743	69693.6	10.9743	85561.7	10.9743	131610
				10.983	69966.2	10.983	85661.7	10.983	129646
				10.9916	70236.1	10.9916	85743.8	10.9916	127647
				11.0003	70503.2	11.0003	85807.8	11.0003	125623
				11.009	70767.5	11.009	85853.8	11.009	123580
				11.0176	71029	11.0176	85881.6	11.0176	121527
				11.0263	71287.5	11.0263	85891.3	11.0263	119472
				11.035	71543.1	11.035	85882.9	11.035	117422
				11.0436	71795.7	11.0436	85856.3	11.0436	115381
				11.0523	72045.2	11.0523	85811.7	11.0523	113358
				11.0609	72291.6	11.0609	85749.1	11.0609	111356
				11.0696	72534.9	11.0696	85668.5	11.0696	109381
				11.0783	72775	11.0783	85570	11.0783	107437
				11.0869	73011.9	11.0869	85453.9	11.0869	105527
				11.0956	73245.4	11.0956	85320.2	11.0956	103656
				11.1043	73475.7	11.1043	85169	11.1043	101826
				11.1129	73702.6	11.1129	85000.6	11.1129	100041
				11.1216	73926.1	11.1216	84815.1	11.1216	98301.9
				11.1302	74146.2	11.1302	84612.8	11.1302	96611.6
				11.1389	74362.8	11.1389	84393.8	11.1389	94971.8
				11.1476	74575.8	11.1476	84158.5	11.1476	93383.9
				11.1562	74785.4	11.1562	83907	11.1562	91849.1
				11.1649	74991.3	11.1649	83639.6	11.1649	90368.1
				11.1735	75193.6	11.1735	83356.6	11.1735	88941.8
				11.1822	75392.2	11.1822	83058.4	11.1822	87570.4
				11.1909	75587.2	11.1909	82745.1	11.1909	86254.3
				11.1995	75778.4	11.1995	82417.2	11.1995	84993.2
				11.2082	75965.9	11.2082	82075	11.2082	83787.1
				11.2169	76149.6	11.2169	81718.8	11.2169	82635.4
				11.2255	76329.5	11.2255	81349	11.2255	81537.7
				11.2342	76505.5	11.2342	80965.9	11.2342	80493.1
				11.2428	76677.6	11.2428	80569.9	11.2428	79500.7
				11.2515	76845.9	11.2515	80161.3	11.2515	78559.6
				11.2602	77010.2	11.2602	79740.7	11.2602	77668.5
				11.2688	77170.5	11.2688	79308.3	11.2688	76826.1
				11.2775	77326.9	11.2775	78864.5	11.2775	76031.3
				11.2861	77479.2	11.2861	78409.9	11.2861	75282.3
				11.2948	77627.6	11.2948	77944.6	11.2948	74577.8
				11.3035	77771.9	11.3035	77469.3	11.3035	73916.1
				11.3121	77912.1	11.3121	76984.2	11.3121	73295.6
				11.3208	78048.2	11.3208	76489.8	11.3208	72714.5
				11.3294	78180.3	11.3294	75986.6	11.3294	72171.2
				11.3381	78308.2	11.3381	75474.8	11.3381	71663.7
				11.3468	78431.9	11.3468	74955.1	11.3468	71190.5
				11.3554	78551.5	11.3554	74427.6	11.3554	70749.6
				11.3641	78667	11.3641	73893	11.3641	70339.2
				11.3728	78778.3	11.3728	73351.6	11.3728	69957.6
				11.3814	78885.3	11.3814	72803.8	11.3814	69603
				11.3901	78988.2	11.3901	72250.1	11.3901	69273.6
				11.3987	79086.9	11.3987	71690.8	11.3987	68967.6
				11.4074	79181.3	11.4074	71126.3	11.4074	68683.4
				11.4161	79271.5	11.4161	70557.2	11.4161	68419.3
				11.4247	79357.5	11.4247	69983.7	11.4247	68173.5
				11.4334	79439.2	11.4334	69406.3	11.4334	67944.6
				11.4421	79516.7	11.4421	68825.3	11.4421	67730.9
				11.4507	79589.9	11.4507	68241.3	11.4507	67531
				11.4594	79658.9	11.4594	67654.4	11.4594	67343.3
				11.468	79723.6	11.468	67065.4	11.468	67166.6
				11.4767	79784.1	11.4767	66474.3	11.4767	66999.3
				11.4854	79840.3	11.4854	65881.6	11.4854	66840.2
				11.494	79892.3	11.494	65287.7	11.494	66688.1
				11.5027	79940.1	11.5027	64693	11.5027	66541.7
				11.5113	79983.6	11.5113	64097.8	11.5113	66400
				11.52	80022.9	11.52	63502.4	11.52	66261.9
				11.5287	80058	11.5287	62907.3	11.5287	66126.2
				11.5373	80088.8	11.5373	62312.8	11.5373	65992.1
				11.546	80115.4	11.546	61719.3	11.546	65858.6
				11.5547	80137.9	11.5547	61126.9	11.5547	65724.9
				11.5633	80156.2	11.5633	60536.2	11.5633	65590.2
				11.572	80170.2	11.572	59947.4	11.572	65453.6
				11.5806	80180.2	11.5806	59360.8	11.5806	65314.6
				11.5893	80186	11.5893	58776.8	11.5893	65172.3
				11.598	80187.7	11.598	58195.6	11.598	65026.2
				11.6066	80185.2	11.6066	57617.6	11.6066	64875.8
				11.6153	80178.7	11.6153	57043	11.6153	64720.5
				11.624	80168.1	11.624	56472.1	11.624	64559.7
				11.6326	80153.5	11.6326	55905.3	11.6326	64393.2
				11.6413	80134.8	11.6413	55342.8	11.6413	64220.3
				11.6499	80112.1	11.6499	54784.8	11.6499	64040.9
				11.6586	80085.5	11.6586	54231.7	11.6586	63854.4
				11.6672	80054.8	11.6672	53683.6	11.6672	63660.8
				11.6759	80020.3	11.6759	53140.8	11.6759	63459.5
				11.6846	79981.8	11.6846	52603.6	11.6846	63250.5
				11.6932	79939.5	11.6932	52072.2	11.6932	63033.5
				11.7019	79893.3	11.7019	51546.8	11.7019	62808.3
				11.7106	79843.3	11.7106	51027.6	11.7106	62574.8
				11.7192	79789.5	11.7192	50514.9	11.7192	62332.8
				11.7279	79731.9	11.7279	50008.8	11.7279	62082.2
				11.7365	79670.6	11.7365	49509.6	11.7365	61822.9
				11.7452	79605.6	11.7452	49017.4	11.7452	61554.9
				11.7539	79537	11.7539	48532.5	11.7539	61278.1
				11.7625	79464.7	11.7625	48054.9	11.7625	60992.5
				11.7712	79388.8	11.7712	47584.9	11.7712	60698
				11.7799	79309.4	11.7799	47122.6	11.7799	60394.8
				11.7885	79226.4	11.7885	46668.2	11.7885	60082.7
				11.7972	79139.9	11.7972	46221.8	11.7972	59761.9
				11.8058	79050.1	11.8058	45783.6	11.8058	59432.4
				11.8145	78956.8	11.8145	45353.6	11.8145	59094.3
				11.8232	78860.1	11.8232	44932.1	11.8232	58747.6
				11.8318	78760.1	11.8318	44519	11.8318	58392.4
				11.8405	78656.8	11.8405	44114.6	11.8405	58028.9
				11.8491	78550.3	11.8491	43718.9	11.8491	57657.1
				11.8578	78440.6	11.8578	43332	11.8578	57277.2
				11.8665	78327.7	11.8665	42954	11.8665	56889.4
				11.8751	78211.7	11.8751	42584.9	11.8751	56493.6
				11.8838	78092.6	11.8838	42224.9	11.8838	56090.2
				11.8925	77970.5	11.8925	41873.9	11.8925	55679.2
				11.9011	77845.4	11.9011	41532.1	11.9011	55260.9
				11.9098	77717.4	11.9098	41199.5	11.9098	54835.3
				11.9184	77586.5	11.9184	40876	11.9184	54402.8
				11.9271	77452.6	11.9271	40561.8	11.9271	53963.4
				11.9358	77316.2	11.9358	40256.9	11.9358	53517.4
				11.9444	77176.9	11.9444	39961.1	11.9444	53064.9
				11.9531	77034.9	11.9531	39674.7	11.9531	52606.2
				11.9618	76890.3	11.9618	39397.4	11.9618	52141.4
				11.9704	76743	11.9704	39129.5	11.9704	51670.8
				11.9791	76593.2	11.9791	38870.8	11.9791	51194.7
				11.9877	76440.9	11.9877	38621.2	11.9877	50713.1
				11.9964	76286.1	11.9964	38380.8	11.9964	50226.3
				12.0051	76128.9	12.0051	38149.5	12.0051	49734.7
				12.0137	75969.4	12.0137	37927.2	12.0137	49238.2
				12.0224	75807.6	12.0224	37713.9	12.0224	48737.3
				12.031	75643.5	12.031	37509.5	12.031	48232.2
				12.0397	75477.2	12.0397	37314	12.0397	47723
				12.0484	75308.7	12.0484	37127.2	12.0484	47210
				12.057	75138.2	12.057	36949.1	12.057	46693.5
				12.0657	74965.6	12.0657	36779.6	12.0657	46173.6
				12.0744	74791	12.0744	36618.5	12.0744	45650.7
				12.083	74614.4	12.083	36465.8	12.083	45124.9
				12.0917	74436	12.0917	36321.3	12.0917	44596.5
				12.1003	74255.7	12.1003	36184.9	12.1003	44065.7
				12.109	74073.7	12.109	36056.5	12.109	43532.8
				12.1177	73889.9	12.1177	35935.9	12.1177	42997.9
				12.1263	73704.4	12.1263	35823	12.1263	42461.4
				12.135	73517.3	12.135	35717.6	12.135	41923.5
				12.1436	73328.6	12.1436	35619.7	12.1436	41384.3
				12.1523	73138.4	12.1523	35528.9	12.1523	40844.2
				12.161	72946.7	12.161	35445.2	12.161	40303.3
				12.1696	72753.6	12.1696	35368.4	12.1696	39761.9
				12.1783	72559.1	12.1783	35298.2	12.1783	39220.2
				12.1869	72363.3	12.1869	35234.6	12.1869	38678.5
				12.1956	72166.3	12.1956	35177.2	12.1956	38136.9
				12.2043	71968	12.2043	35126	12.2043	37595.6
				12.2129	71768.6	12.2129	35080.7	12.2129	37054.9
				12.2216	71568.1	12.2216	35041.2	12.2216	36515
				12.2303	71366.5	12.2303	35007.1	12.2303	35976.1
				12.2389	71163.9	12.2389	34978.3	12.2389	35438.4
				12.2476	70960.3	12.2476	34954.5	12.2476	34902.1
				12.2562	70755.9	12.2562	34935.6	12.2562	34367.4
				12.2649	70550.6	12.2649	34921.4	12.2649	33834.4
				12.2736	70344.5	12.2736	34911.5	12.2736	33303.5
				12.2822	70137.6	12.2822	34905.8	12.2822	32774.7
				12.2909	69930.1	12.2909	34903.9	12.2909	32248.3
				12.2995	69721.9	12.2995	34905.8	12.2995	31724.4
				12.3082	69513.1	12.3082	34911.1	12.3082	31203.2
				12.3169	69303.8	12.3169	34919.6	12.3169	30684.8
				12.3255	69093.9	12.3255	34931	12.3255	30169.5
				12.3342	68883.7	12.3342	34945.2	12.3342	29657.4
				12.3429	68673	12.3429	34961.7	12.3429	29148.6
				12.3515	68461.9	12.3515	34980.5	12.3515	28643.4
				12.3602	68250.6	12.3602	35001.2	12.3602	28141.7
				12.3689	68039	12.3689	35023.7	12.3689	27643.9
				12.3775	67827.2	12.3775	35047.5	12.3775	27150
				12.3862	67615.2	12.3862	35072.5	12.3862	26660.1
				12.3948	67403.2	12.3948	35098.5	12.3948	26174.4
				12.4035	67191	12.4035	35125.1	12.4035	25693
				12.4122	66978.9	12.4122	35152.1	12.4122	25216
				12.4208	66766.7	12.4208	35179.3	12.4208	24743.6
				12.4295	66554.7	12.4295	35206.4	12.4295	24275.8
				12.4381	66342.7	12.4381	35233.2	12.4381	23812.7
				12.4468	66130.9	12.4468	35259.4	12.4468	23354.5
				12.4555	65919.3	12.4555	35284.7	12.4555	22901.2
				12.4641	65708	12.4641	35308.9	12.4641	22453
				12.4728	65496.9	12.4728	35331.9	12.4728	22009.8
				12.4815	65286.2	12.4815	35353.2	12.4815	21571.8
				12.4901	65075.8	12.4901	35372.7	12.4901	21139
				12.4988	64865.9	12.4988	35390.2	12.4988	20711.6
				12.5074	64656.4	12.5074	35405.4	12.5074	20289.6
				12.5161	64447.4	12.5161	35418.1	12.5161	19873
				12.5248	64238.9	12.5248	35428	12.5248	19461.9
				12.5334	64031	12.5334	35435	12.5334	19056.3
				12.5421	63823.8	12.5421	35438.9	12.5421	18656.4
				12.5507	63617.2	12.5507	35439.4	12.5507	18262.1
				12.5594	63411.2	12.5594	35436.3	12.5594	17873.4
				12.5681	63206	12.5681	35429.4	12.5681	17490.5
				12.5767	63001.6	12.5767	35418.6	12.5767	17113.2
				12.5854	62798	12.5854	35403.7	12.5854	16741.8
				12.594	62595.2	12.594	35384.4	12.594	16376.1
				12.6027	62393.2	12.6027	35360.6	12.6027	16016.1
				12.6114	62192.2	12.6114	35332.2	12.6114	15662
				12.62	61992.1	12.62	35299	12.62	15313.7
				12.6287	61793	12.6287	35260.8	12.6287	14971.2
				12.6374	61594.9	12.6374	35217.6	12.6374	14634.5
				12.646	61397.8	12.646	35169.1	12.646	14303.6
				12.6547	61201.8	12.6547	35115.3	12.6547	13978.5
				12.6633	61006.8	12.6633	35056	12.6633	13659.3
				12.672	60813.1	12.672	34991.1	12.672	13345.7
				12.6807	60620.4	12.6807	34920.6	12.6807	13038
				12.6893	60429	12.6893	34844.4	12.6893	12735.9
				12.698	60238.7	12.698	34762.3	12.698	12439.6
				12.7066	60049.7	12.7066	34674.3	12.7066	12149
				12.7153	59862	12.7153	34580.4	12.7153	11864.1
				12.724	59675.5	12.724	34480.5	12.724	11584.7
				12.7326	59490.4	12.7326	34374.5	12.7326	11311
				12.7413	59306.6	12.7413	34262.5	12.7413	11042.8
				12.75	59124.2	12.75	34144.4	12.75	10780.2
				12.7586	58943.1	12.7586	34020.1	12.7586	10523
				12.7673	58763.5	12.7673	33889.8	12.7673	10271.3
				12.7759	58585.3	12.7759	33753.4	12.7759	10024.9
				12.7846	58408.5	12.7846	33610.9	12.7846	9783.92
				12.7933	58233.3	12.7933	33462.3	12.7933	9548.21
				12.8019	58059.5	12.8019	33307.7	12.8019	9317.74
				12.8106	57887.2	12.8106	33147.1	12.8106	9092.47
				12.8193	57716.5	12.8193	32980.5	12.8193	8872.33
				12.8279	57547.3	12.8279	32808.1	12.8279	8657.27
				12.8366	57379.7	12.8366	32629.8	12.8366	8447.23
				12.8452	57213.6	12.8452	32445.8	12.8452	8242.16
				12.8539	57049.2	12.8539	32256.1	12.8539	8042
				12.8626	56886.3	12.8626	32060.7	12.8626	7846.68
				12.8712	56725.1	12.8712	31859.9	12.8712	7656.15
				12.8799	56565.5	12.8799	31653.7	12.8799	7470.34
				12.8886	56407.6	12.8886	31442.2	12.8886	7289.2
				12.8972	56251.3	12.8972	31225.5	12.8972	7112.65
				12.9059	56096.8	12.9059	31003.7	12.9059	6940.63
				12.9145	55943.9	12.9145	30776.9	12.9145	6773.08
				12.9232	55792.6	12.9232	30545.3	12.9232	6609.93
				12.9319	55643.1	12.9319	30309	12.9319	6451.12
				12.9405	55495.3	12.9405	30068.1	12.9405	6296.58
				12.9492	55349.3	12.9492	29822.7	12.9492	6146.26
				12.9578	55204.9	12.9578	29573.1	12.9578	6000.07
				12.9665	55062.3	12.9665	29319.3	12.9665	5857.97
				12.9752	54921.4	12.9752	29061.4	12.9752	5719.87
				12.9838	54782.3	12.9838	28799.7	12.9838	5585.73
				12.9925	54644.9	12.9925	28534.3	12.9925	5455.46
				13.0012	54509.2	13.0012	28265.3	13.0012	5329.02
				13.0098	54375.3	13.0098	27992.9	13.0098	5206.33
				13.0185	54243.2	13.0185	27717.3	13.0185	5087.34
				13.0271	54112.8	13.0271	27438.6	13.0271	4971.98
				13.0358	53984.2	13.0358	27156.9	13.0358	4860.19
				13.0445	53857.3	13.0445	26872.4	13.0445	4751.91
				13.0531	53732.2	13.0531	26585.4	13.0531	4647.08
				13.0618	53608.8	13.0618	26295.9	13.0618	4545.64
				13.0704	53487.2	13.0704	26004.1	13.0704	4447.54
				13.0791	53367.4	13.0791	25710.2	13.0791	4352.72
				13.0878	53249.2	13.0878	25414.4	13.0878	4261.13
				13.0964	53132.9	13.0964	25116.7	13.0964	4172.7
				13.1051	53018.2	13.1051	24817.4	13.1051	4087.4
				13.1137	52905.3	13.1137	24516.7	13.1137	4005.17
				13.1224	52794.1	13.1224	24214.6	13.1224	3925.96
				13.1311	52684.7	13.1311	23911.4	13.1311	3849.73
				13.1397	52576.9	13.1397	23607.2	13.1397	3776.42
				13.1484	52470.9	13.1484	23302.1	13.1484	3706
				13.1571	52366.5	13.1571	22996.4	13.1571	3638.43
				13.1657	52263.8	13.1657	22690.2	13.1657	3573.67
				13.1744	52162.8	13.1744	22383.6	13.1744	3511.67
				13.183	52063.5	13.183	22076.8	13.183	3452.41
				13.1917	51965.8	13.1917	21769.9	13.1917	3395.86
				13.2004	51869.8	13.2004	21463.1	13.2004	3341.97
				13.209	51775.3	13.209	21156.6	13.209	3290.73
				13.2177	51682.5	13.2177	20850.4	13.2177	3242.12
				13.2264	51591.3	13.2264	20544.7	13.2264	3196.1
				13.235	51501.7	13.235	20239.7	13.235	3152.65
				13.2437	51413.7	13.2437	19935.5	13.2437	3111.78
				13.2523	51327.2	13.2523	19632.2	13.2523	3073.44
				13.261	51242.3	13.261	19329.9	13.261	3037.65
				13.2697	51158.9	13.2697	19028.8	13.2697	3004.39
				13.2783	51077	13.2783	18729.1	13.2783	2973.65
				13.287	50996.6	13.287	18430.7	13.287	2945.44
				13.2957	50917.6	13.2957	18133.9	13.2957	2919.75
				13.3043	50840.1	13.3043	17838.8	13.3043	2896.6
				13.313	50764.1	13.313	17545.5	13.313	2875.99
				13.3216	50689.5	13.3216	17254	13.3216	2857.94
				13.3303	50616.2	13.3303	16964.6	13.3303	2842.45
				13.339	50544.4	13.339	16677.2	13.339	2829.57
				13.3476	50473.9	13.3476	16392	13.3476	2819.29
				13.3563	50404.7	13.3563	16109.1	13.3563	2811.67
				13.3649	50336.8	13.3649	15828.6	13.3649	2806.72
				13.3736	50270.2	13.3736	15550.6	13.3736	2804.49
				13.3823	50204.9	13.3823	15275.1	13.3823	2805.02
				13.3909	50140.9	13.3909	15002.3	13.3909	2808.35
				13.3996	50078	13.3996	14732.2	13.3996	2814.53
				13.4083	50016.4	13.4083	14464.9	13.4083	2823.62
				13.4169	49955.9	13.4169	14200.4	13.4169	2835.68
				13.4256	49896.6	13.4256	13939	13.4256	2850.77
				13.4342	49838.3	13.4342	13680.5	13.4342	2868.96
				13.4429	49781.2	13.4429	13425.1	13.4429	2890.32
				13.4516	49725.2	13.4516	13172.8	13.4516	2914.93
				13.4602	49670.1	13.4602	12923.7	13.4602	2942.88
				13.4689	49616.1	13.4689	12677.8	13.4689	2974.25
				13.4775	49563.1	13.4775	12435.2	13.4775	3009.14
				13.4862	49511.1	13.4862	12196	13.4862	3047.64
				13.4949	49459.9	13.4949	11960.2	13.4949	3089.85
				13.5035	49409.7	13.5035	11727.7	13.5035	3135.9
				13.5122	49360.4	13.5122	11498.8	13.5122	3185.88
				13.5208	49311.9	13.5208	11273.3	13.5208	3239.92
				13.5295	49264.2	13.5295	11051.4	13.5295	3298.14
				13.5382	49217.3	13.5382	10833.1	13.5382	3360.67
				13.5468	49171.2	13.5468	10618.3	13.5468	3427.64
				13.5555	49125.8	13.5555	10407.2	13.5555	3499.2
				13.5642	49081.1	13.5642	10199.7	13.5642	3575.48
				13.5728	49037.1	13.5728	9995.91	13.5728	3656.64
				13.5815	48993.7	13.5815	9795.81	13.5815	3742.82
				13.5901	48950.9	13.5901	9599.44	13.5901	3834.19
				13.5988	48908.7	13.5988	9406.8	13.5988	3930.91
				13.6075	48867	13.6075	9217.93	13.6075	4033.14
				13.6161	48825.9	13.6161	9032.84	13.6161	4141.06
				13.6248	48785.2	13.6248	8851.54	13.6248	4254.84
				13.6334	48745	13.6334	8674.06	13.6334	4374.66
				13.6421	48705.2	13.6421	8500.41	13.6421	4500.7
				13.6508	48665.8	13.6508	8330.6	13.6508	4633.16
				13.6594	48626.8	13.6594	8164.66	13.6594	4772.21
				13.6681	48588.1	13.6681	8002.6	13.6681	4918.06
				13.6768	48549.7	13.6768	7844.43	13.6768	5070.91
				13.6854	48511.5	13.6854	7690.19	13.6854	5230.94
				13.6941	48473.6	13.6941	7539.88	13.6941	5398.36
				13.7027	48435.9	13.7027	7393.52	13.7027	5573.38
				13.7114	48398.4	13.7114	7251.15	13.7114	5756.2
				13.72	48361	13.72	7112.79	13.72	5947.02
				13.7287	48323.7	13.7287	6978.45	13.7287	6146.06
				13.7374	48286.4	13.7374	6848.18	13.7374	6353.51
				13.7461	48249.3	13.7461	6722	13.7461	6569.59
				13.7547	48212.1	13.7547	6599.95	13.7547	6794.51
				13.7634	48174.9	13.7634	6482.06	13.7634	7028.47
				13.772	48137.6	13.772	6368.39	13.772	7271.68
				13.7807	48100.3	13.7807	6258.96	13.7807	7524.33
				13.7894	48062.9	13.7894	6153.84	13.7894	7786.64
				13.798	48025.3	13.798	6053.07	13.798	8058.8
				13.8067	47987.4	13.8067	5956.71	13.8067	8341.01
				13.8154	47949.5	13.8154	5864.83	13.8154	8633.45
				13.824	47911.3	13.824	5777.5	13.824	8936.32
				13.8327	47872.8	13.8327	5694.77	13.8327	9249.79
				13.8413	47834	13.8413	5616.75	13.8413	9574.04
				13.85	47794.9	13.85	5543.5	13.85	9909.25
				13.8587	47755.4	13.8587	5475.12	13.8587	10255.6
				13.8673	47715.6	13.8673	5411.7	13.8673	10613.2
				13.876	47675.3	13.876	5353.35	13.876	10982.2
				13.8846	47634.6	13.8846	5300.17	13.8846	11362.7
				13.8933	47593.4	13.8933	5252.28	13.8933	11755
				13.902	47551.7	13.902	5209.8	13.902	12159
				13.9106	47509.4	13.9106	5172.85	13.9106	12575
				13.9193	47466.6	13.9193	5141.57	13.9193	13002.9
				13.9279	47423.2	13.9279	5116.1	13.9279	13443
				13.9366	47379.2	13.9366	5096.59	13.9366	13895.2
				13.9453	47334.6	13.9453	5083.19	13.9453	14359.6
				13.9539	47289.3	13.9539	5076.05	13.9539	14836.3
				13.9626	47243.3	13.9626	5075.35	13.9626	15325.3
				13.9713	47196.6	13.9713	5081.25	13.9713	15826.5
				13.9799	47149.1	13.9799	5093.93	13.9799	16340.1
				13.9886	47100.9	13.9886	5113.58	13.9886	16865.9
				13.9972	47051.9	13.9972	5140.37	13.9972	17404
				14.0059	47002	14.0059	5174.51	14.0059	17954.3
				14.0146	46951.3	14.0146	5216.19	14.0146	18516.7
				14.0232	46899.8	14.0232	5265.6	14.0232	19091.1
				14.0319	46847.3	14.0319	5322.95	14.0319	19677.4
				14.0405	46794	14.0405	5388.45	14.0405	20275.4
				14.0492	46739.7	14.0492	5462.3	14.0492	20885.1
				14.0579	46684.5	14.0579	5544.71	14.0579	21506.2
				14.0665	46628.3	14.0665	5635.89	14.0665	22138.6
				14.0752	46571.1	14.0752	5736.04	14.0752	22782
				14.0839	46512.9	14.0839	5845.38	14.0839	23436.1
				14.0925	46453.6	14.0925	5964.1	14.0925	24100.8
				14.1012	46393.4	14.1012	6092.42	14.1012	24775.7
				14.1098	46332	14.1098	6230.52	14.1098	25460.6
				14.1185	46269.6	14.1185	6378.6	14.1185	26155
				14.1272	46206	14.1272	6536.84	14.1272	26858.7
				14.1358	46141.4	14.1358	6705.42	14.1358	27571.3
				14.1445	46075.6	14.1445	6884.51	14.1445	28292.3
				14.1532	46008.6	14.1532	7074.28	14.1532	29021.3
				14.1618	45940.5	14.1618	7274.85	14.1618	29758
				14.1705	45871.2	14.1705	7486.38	14.1705	30501.7
				14.1791	45800.7	14.1791	7708.99	14.1791	31252.1
				14.1878	45729	14.1878	7942.77	14.1878	32008.5
				14.1965	45656.1	14.1965	8187.82	14.1965	32770.5
				14.2051	45582	14.2051	8444.21	14.2051	33537.6
				14.2138	45506.6	14.2138	8711.99	14.2138	34309
				14.2224	45430	14.2224	8991.2	14.2224	35084.2
				14.2311	45352.1	14.2311	9281.84	14.2311	35862.6
				14.2398	45272.9	14.2398	9583.9	14.2398	36643.5
				14.2484	45192.4	14.2484	9897.34	14.2484	37426.3
				14.2571	45110.7	14.2571	10222.1	14.2571	38210.2
				14.2658	45027.7	14.2658	10558.1	14.2658	38994.6
				14.2744	44943.3	14.2744	10905.2	14.2744	39778.6
				14.2831	44857.7	14.2831	11263.3	14.2831	40561.7
				14.2917	44770.7	14.2917	11632.1	14.2917	41342.9
				14.3004	44682.4	14.3004	12011.5	14.3004	42121.6
				14.3091	44592.8	14.3091	12401.3	14.3091	42896.9
				14.3177	44501.8	14.3177	12801.1	14.3177	43668
				14.3264	44409.5	14.3264	13210.7	14.3264	44434.1
				14.335	44315.9	14.335	13629.7	14.335	45194.4
				14.3437	44220.9	14.3437	14057.8	14.3437	45948
				14.3524	44124.6	14.3524	14494.5	14.3524	46694
				14.361	44026.9	14.361	14939.4	14.361	47431.5
				14.3697	43927.9	14.3697	15392	14.3697	48159.8
				14.3783	43827.4	14.3783	15851.8	14.3783	48877.9
				14.387	43725.8	14.387	16318.3	14.387	49584.9
				14.3957	43622.7	14.3957	16790.9	14.3957	50279.9
				14.4043	43518.3	14.4043	17268.9	14.4043	50962
				14.413	43412.5	14.413	17751.8	14.413	51630.4
				14.4217	43305.4	14.4217	18238.8	14.4217	52284.1
				14.4303	43197	14.4303	18729.3	14.4303	52922.2
				14.439	43087.2	14.439	19222.5	14.439	53543.9
				14.4476	42976	14.4476	19717.6	14.4476	54148.2
				14.4563	42863.6	14.4563	20213.8	14.4563	54734.4
				14.465	42749.8	14.465	20710.4	14.465	55301.4
				14.4736	42634.7	14.4736	21206.5	14.4736	55848.6
				14.4823	42518.2	14.4823	21701.2	14.4823	56375
				14.4909	42400.5	14.4909	22193.7	14.4909	56879.8
				14.4996	42281.4	14.4996	22682.9	14.4996	57362.3
				14.5083	42161.1	14.5083	23168.2	14.5083	57821.7
				14.5169	42039.4	14.5169	23648.4	14.5169	58257.1
				14.5256	41916.5	14.5256	24122.7	14.5256	58668
				14.5343	41792.3	14.5343	24590.1	14.5343	59053.5
				14.5429	41666.8	14.5429	25049.6	14.5429	59413.2
				14.5516	41540	14.5516	25500.4	14.5516	59746.2
				14.5602	41412	14.5602	25941.4	14.5602	60052.1
				14.5689	41282.8	14.5689	26371.8	14.5689	60330.4
				14.5776	41152.3	14.5776	26790.5	14.5776	60580.4
				14.5862	41020.6	14.5862	27196.6	14.5862	60801.8
				14.5949	40887.7	14.5949	27589.3	14.5949	60994.2
				14.6036	40753.6	14.6036	27967.6	14.6036	61157.3
				14.6122	40618.3	14.6122	28330.6	14.6122	61290.6
				14.6209	40481.8	14.6209	28677.4	14.6209	61394
				14.6295	40344.1	14.6295	29007.4	14.6295	61467.3
				14.6382	40205.3	14.6382	29319.4	14.6382	61510.3
				14.6469	40065.3	14.6469	29613.1	14.6469	61522.9
				14.6555	39924.2	14.6555	29887.4	14.6555	61505.2
				14.6642	39782	14.6642	30141.8	14.6642	61457.2
				14.6729	39638.7	14.6729	30375.6	14.6729	61378.8
				14.6815	39494.3	14.6815	30588.1	14.6815	61270.4
				14.6902	39348.8	14.6902	30778.8	14.6902	61132
				14.6988	39202.2	14.6988	30947.2	14.6988	60964
				14.7075	39054.5	14.7075	31092.9	14.7075	60766.6
				14.7162	38905.9	14.7162	31215.4	14.7162	60540.1
				14.7248	38756.2	14.7248	31314.4	14.7248	60285.1
				14.7335	38605.5	14.7335	31389.6	14.7335	60001.9
				14.7421	38453.8	14.7421	31440.9	14.7421	59691
				14.7508	38301.1	14.7508	31467.9	14.7508	59353
				14.7595	38147.4	14.7595	31470.8	14.7595	58988.5
				14.7681	37992.8	14.7681	31449.3	14.7681	58598.1
				14.7768	37837.3	14.7768	31403.6	14.7768	58182.4
				14.7855	37680.8	14.7855	31333.8	14.7855	57742.1
				14.7941	37523.5	14.7941	31240	14.7941	57277.9
				14.8028	37365.2	14.8028	31122.4	14.8028	56790.6
				14.8114	37206.1	14.8114	30981.3	14.8114	56281
				14.8201	37046.1	14.8201	30817.1	14.8201	55749.9
				14.8288	36885.3	14.8288	30630.1	14.8288	55198
				14.8374	36723.6	14.8374	30420.9	14.8374	54626.3
				14.8461	36561.2	14.8461	30189.9	14.8461	54035.5
				14.8547	36397.9	14.8547	29937.7	14.8547	53426.5
				14.8634	36233.9	14.8634	29664.9	14.8634	52800.2
				14.8721	36069.1	14.8721	29372.1	14.8721	52157.5
				14.8807	35903.6	14.8807	29060.1	14.8807	51499.3
				14.8894	35737.3	14.8894	28729.6	14.8894	50826.4
				14.898	35570.4	14.898	28381.3	14.898	50139.8
				14.9067	35402.7	14.9067	28016	14.9067	49440.4
				14.9154	35234.4	14.9154	27634.7	14.9154	48728.9
				14.924	35065.4	14.924	27238.1	14.924	48006.5
				14.9327	34895.8	14.9327	26827.1	14.9327	47273.8
				14.9414	34725.6	14.9414	26402.6	14.9414	46531.9
				14.95	34554.7	14.95	25965.5	14.95	45781.6
				14.9587	34383.3	14.9587	25516.8	14.9587	45023.7
				14.9673	34211.3	14.9673	25057.4	14.9673	44259.2
				14.976	34038.8	14.976	24588.2	14.976	43488.8
				14.9847	33865.7	14.9847	24110.1	14.9847	42713.4
				14.9933	33692.1	14.9933	23624.2	14.9933	41933.9
				15.002	33517.9	15.002	23131.3	15.002	41151

## Sheet: Suppl. Fig. 13
Suppl. Fig. 13a				Suppl. Fig. 13bcd
Wavelength (nm)	1.45mM_K2PtCl4	52mM_formic acid		Wavelength	2m40s	3m30s	4m	4m40s	5m20s	6m	6m30s	7m	7m50s	8m20s	9m	9m30s	10m	10m30s	11m	11m40s	12m10s	12m50s	13m30s	14m	14m30s	15m	15m30s	16m	16m30s	17m	17m30s	18m10s	18m40s	19m20s	19m50s	20m20s	21m	21m30s	22m	22m30s	23m	23m30s	24m	24m40s	25m10s	25m50s	26m20	27m	27m30s
230	4.004	0.655		230	4.062	4.049	4.068	4.059	4.05	4.059	4.067	4.1	4.093	4.12	4.187	4.35	4.715	4.761	4.753	5.035	5.088	5.182	5.097	5.199	5.092	5.091	5.101	5.042	5.199	5.237	5.241	5.232	5.283	5.034	8.467	5.338	5.721	5.26	5.226	5.22	5.726	5.18	5.332	4.994	5.151	5.113	5.171	5.127	5.259
230.5	4.004	0.633		231	4.063	4.05	4.062	4.051	4.053	4.071	4.069	4.08	4.083	4.116	4.18	4.376	4.679	4.768	4.893	4.963	5.097	5.137	5.034	5.231	5.055	5.081	5.219	5.11	5.237	5.196	5.328	5.18	5.217	5.161	7.039	6.975	5.536	5.259	5.243	5.182	5.443	6.764	5.229	5.045	5.127	5.247	5.164	5.167	5.369
231	4.012	0.605		232	4.068	4.061	4.064	4.061	4.051	4.072	4.071	4.068	4.079	4.116	4.181	4.381	4.676	4.838	5.011	4.89	5.089	5.1	5.077	5.219	5.002	5.053	5.346	5.123	5.192	5.169	5.256	5.069	5.111	5.259	5.435	7.057	5.333	5.145	5.229	5.504	5.226	6.903	5.077	5.176	5.164	5.206	5.107	5.122	5.226
231.5	4.018	0.57		233	4.066	4.06	4.065	4.058	4.05	4.06	4.059	4.072	4.075	4.114	4.176	4.4	4.651	4.798	4.992	4.885	4.995	5.09	5.087	5.104	5.027	4.984	5.312	5.195	5.099	5.1	5.225	5.096	5.096	5.316	5.324	6.894	5.13	5.069	5.151	5.317	5.195	6.881	4.933	5.072	5.096	5.15	4.901	5.043	5.036
232	4.02	0.536		234	4.066	4.069	4.065	4.062	4.047	4.047	4.05	4.075	4.079	4.112	4.163	4.39	4.695	4.79	4.896	4.89	4.94	5.076	5.05	5.087	5.076	4.967	5.369	5.166	5.088	5.076	5.044	5.07	5.122	5.227	5.008	5.238	4.999	4.989	5.024	5.253	5.099	5.156	4.845	4.929	4.958	4.866	4.754	4.836	4.692
232.5	4.021	0.504		235	4.059	4.061	4.053	4.046	4.052	4.044	4.051	4.065	4.069	4.099	4.161	4.381	4.709	4.722	4.803	4.882	4.9	4.961	4.905	5.025	5.049	5.031	5.22	5.155	5.06	4.971	5.077	5.059	5.025	5.044	4.854	5.037	4.88	4.963	4.845	4.74	4.864	4.789	4.73	4.662	4.686	4.68	4.608	4.643	4.519
233	4.03	0.473		236	4.045	4.062	4.04	4.05	4.04	4.055	4.047	4.053	4.058	4.091	4.172	4.359	4.665	4.716	4.798	4.893	4.823	4.861	4.879	4.893	4.892	4.967	5.071	4.916	4.94	4.845	4.867	4.83	4.834	4.811	4.66	4.726	4.705	4.702	4.653	4.608	4.628	4.567	4.548	4.438	4.412	4.453	4.391	4.353	4.34
233.5	4.029	0.443		237	4.032	4.038	4.026	4.042	4.038	4.031	4.039	4.034	4.038	4.064	4.16	4.317	4.594	4.644	4.68	4.802	4.714	4.714	4.802	4.669	4.672	4.789	4.731	4.685	4.671	4.618	4.679	4.579	4.54	4.526	4.484	4.45	4.473	4.431	4.387	4.356	4.354	4.307	4.285	4.233	4.189	4.2	4.17	4.137	4.105
234	4.026	0.414		238	3.997	3.992	3.992	4.003	3.994	3.985	3.988	3.988	3.985	4.005	4.087	4.246	4.448	4.493	4.499	4.618	4.525	4.553	4.576	4.46	4.452	4.461	4.477	4.409	4.409	4.362	4.331	4.288	4.317	4.278	4.233	4.188	4.169	4.132	4.124	4.115	4.071	4.051	4.024	3.997	3.96	3.95	3.93	3.92	3.88
234.5	4.024	0.386		239	3.919	3.902	3.905	3.904	3.909	3.876	3.884	3.881	3.871	3.882	3.941	4.07	4.231	4.262	4.259	4.333	4.255	4.259	4.275	4.18	4.192	4.156	4.172	4.122	4.103	4.091	4.074	4.043	4.035	3.992	3.977	3.949	3.922	3.9	3.877	3.851	3.828	3.81	3.793	3.768	3.744	3.736	3.709	3.692	3.671
235	4.024	0.36		240	3.755	3.742	3.736	3.725	3.724	3.703	3.699	3.695	3.675	3.679	3.724	3.831	3.953	3.982	3.986	4.008	3.977	3.954	3.933	3.911	3.899	3.879	3.868	3.851	3.829	3.809	3.795	3.779	3.765	3.732	3.721	3.702	3.681	3.661	3.642	3.624	3.6	3.587	3.577	3.554	3.537	3.527	3.51	3.489	3.475
235.5	4.018	0.334		241	3.514	3.506	3.487	3.48	3.473	3.45	3.441	3.436	3.415	3.413	3.444	3.535	3.644	3.68	3.69	3.694	3.683	3.663	3.647	3.626	3.613	3.603	3.59	3.577	3.568	3.545	3.541	3.524	3.513	3.49	3.482	3.471	3.451	3.441	3.426	3.411	3.394	3.386	3.375	3.357	3.351	3.334	3.321	3.306	3.297
236	4.013	0.311		242	3.221	3.206	3.196	3.185	3.168	3.149	3.142	3.134	3.117	3.11	3.142	3.23	3.338	3.376	3.393	3.392	3.386	3.377	3.37	3.357	3.349	3.345	3.339	3.331	3.321	3.307	3.301	3.292	3.287	3.271	3.264	3.259	3.243	3.234	3.221	3.214	3.203	3.196	3.189	3.18	3.174	3.161	3.152	3.139	3.135
236.5	4.011	0.288		243	2.909	2.893	2.884	2.873	2.854	2.841	2.831	2.822	2.808	2.806	2.837	2.931	3.048	3.092	3.11	3.119	3.117	3.117	3.114	3.11	3.109	3.108	3.105	3.101	3.095	3.088	3.084	3.081	3.079	3.074	3.065	3.063	3.054	3.049	3.042	3.038	3.031	3.026	3.022	3.017	3.011	3.001	2.995	2.99	2.986
237	4.006	0.266		244	2.606	2.593	2.583	2.572	2.556	2.545	2.536	2.528	2.516	2.517	2.551	2.654	2.783	2.832	2.855	2.87	2.875	2.881	2.883	2.886	2.89	2.892	2.893	2.896	2.893	2.891	2.891	2.892	2.891	2.892	2.888	2.888	2.885	2.882	2.879	2.879	2.875	2.873	2.872	2.869	2.866	2.861	2.858	2.855	2.853
237.5	3.994	0.246		245	2.33	2.318	2.309	2.299	2.287	2.276	2.268	2.261	2.251	2.255	2.294	2.403	2.548	2.603	2.631	2.651	2.662	2.671	2.679	2.686	2.695	2.702	2.707	2.712	2.714	2.716	2.72	2.724	2.728	2.732	2.733	2.734	2.736	2.737	2.738	2.738	2.738	2.738	2.739	2.738	2.738	2.737	2.737	2.737	2.736
238	3.982	0.227		246	2.085	2.074	2.067	2.057	2.047	2.038	2.031	2.025	2.018	2.023	2.066	2.182	2.34	2.402	2.435	2.459	2.476	2.489	2.502	2.512	2.525	2.535	2.544	2.553	2.557	2.565	2.571	2.579	2.586	2.592	2.598	2.602	2.607	2.61	2.614	2.616	2.619	2.621	2.624	2.625	2.628	2.63	2.631	2.633	2.634
238.5	3.959	0.209		247	1.869	1.859	1.853	1.845	1.836	1.828	1.823	1.817	1.812	1.819	1.865	1.988	2.159	2.228	2.265	2.292	2.313	2.331	2.347	2.361	2.376	2.391	2.403	2.414	2.423	2.432	2.442	2.453	2.463	2.472	2.481	2.488	2.495	2.5	2.506	2.511	2.515	2.52	2.525	2.528	2.532	2.537	2.541	2.543	2.546
239	3.923	0.192		248	1.68	1.671	1.666	1.659	1.651	1.644	1.64	1.636	1.633	1.642	1.689	1.82	2.003	2.077	2.117	2.148	2.172	2.195	2.214	2.231	2.249	2.266	2.281	2.295	2.307	2.319	2.331	2.344	2.355	2.369	2.38	2.389	2.399	2.406	2.414	2.421	2.427	2.434	2.44	2.445	2.451	2.458	2.463	2.467	2.471
239.5	3.867	0.176		249	1.513	1.506	1.501	1.496	1.489	1.482	1.479	1.477	1.476	1.486	1.535	1.672	1.867	1.946	1.988	2.023	2.051	2.077	2.099	2.119	2.139	2.159	2.176	2.193	2.207	2.222	2.235	2.251	2.265	2.281	2.293	2.305	2.317	2.325	2.335	2.344	2.351	2.36	2.368	2.374	2.381	2.39	2.397	2.402	2.407
240	3.788	0.162		250	1.367	1.361	1.357	1.353	1.346	1.341	1.339	1.338	1.338	1.349	1.401	1.544	1.748	1.832	1.878	1.915	1.946	1.975	2	2.022	2.045	2.066	2.086	2.105	2.121	2.137	2.153	2.171	2.186	2.204	2.219	2.232	2.246	2.257	2.268	2.278	2.286	2.296	2.305	2.314	2.322	2.332	2.34	2.347	2.353
240.5	3.687	0.148		251	1.24	1.235	1.231	1.228	1.223	1.219	1.217	1.217	1.218	1.23	1.284	1.432	1.647	1.734	1.783	1.824	1.857	1.888	1.916	1.94	1.965	1.988	2.01	2.03	2.049	2.066	2.084	2.103	2.12	2.14	2.157	2.171	2.186	2.199	2.211	2.222	2.232	2.243	2.253	2.263	2.272	2.283	2.292	2.3	2.307
241	3.564	0.135		252	1.133	1.129	1.126	1.124	1.119	1.116	1.115	1.114	1.117	1.131	1.186	1.338	1.562	1.653	1.705	1.748	1.784	1.817	1.846	1.872	1.899	1.923	1.947	1.969	1.989	2.008	2.028	2.048	2.067	2.088	2.106	2.122	2.138	2.152	2.165	2.177	2.189	2.2	2.211	2.222	2.232	2.244	2.254	2.263	2.271
241.5	3.422	0.123		253	1.044	1.04	1.038	1.036	1.032	1.029	1.029	1.029	1.032	1.047	1.104	1.26	1.493	1.588	1.642	1.687	1.725	1.759	1.79	1.818	1.847	1.872	1.897	1.92	1.942	1.962	1.983	2.004	2.024	2.047	2.066	2.083	2.1	2.115	2.128	2.142	2.154	2.166	2.178	2.19	2.2	2.213	2.224	2.234	2.243
242	3.268	0.112		254	0.969	0.966	0.964	0.962	0.959	0.957	0.957	0.957	0.962	0.978	1.036	1.196	1.437	1.535	1.591	1.637	1.677	1.713	1.746	1.774	1.804	1.831	1.857	1.881	1.903	1.925	1.947	1.97	1.99	2.014	2.034	2.051	2.069	2.085	2.099	2.113	2.127	2.139	2.152	2.164	2.176	2.189	2.2	2.211	2.221
242.5	3.109	0.102		255	0.907	0.904	0.903	0.901	0.898	0.897	0.897	0.899	0.904	0.921	0.98	1.144	1.392	1.492	1.55	1.598	1.639	1.676	1.71	1.74	1.771	1.798	1.825	1.85	1.874	1.896	1.919	1.942	1.963	1.988	2.009	2.027	2.046	2.062	2.077	2.092	2.106	2.119	2.132	2.145	2.157	2.171	2.183	2.193	2.203
243	2.944	0.092		256	0.855	0.853	0.851	0.85	0.848	0.847	0.848	0.85	0.856	0.874	0.933	1.1	1.355	1.458	1.517	1.566	1.608	1.647	1.683	1.713	1.745	1.773	1.801	1.827	1.851	1.874	1.897	1.921	1.943	1.968	1.99	2.008	2.028	2.045	2.06	2.075	2.09	2.103	2.117	2.13	2.142	2.157	2.169	2.18	2.191
243.5	2.783	0.083		257	0.812	0.81	0.809	0.808	0.806	0.806	0.807	0.809	0.816	0.834	0.895	1.064	1.325	1.431	1.491	1.542	1.585	1.625	1.661	1.693	1.724	1.753	1.782	1.808	1.833	1.856	1.88	1.904	1.927	1.953	1.976	1.994	2.014	2.031	2.048	2.063	2.078	2.092	2.105	2.119	2.132	2.147	2.159	2.171	2.182
244	2.626	0.075		258	0.774	0.773	0.772	0.771	0.77	0.77	0.771	0.774	0.781	0.8	0.862	1.034	1.3	1.408	1.47	1.522	1.565	1.606	1.644	1.676	1.708	1.738	1.766	1.793	1.818	1.842	1.866	1.892	1.914	1.941	1.964	1.983	2.003	2.021	2.038	2.053	2.068	2.083	2.097	2.11	2.124	2.139	2.152	2.163	2.175
244.5	2.476	0.067		259	0.741	0.74	0.739	0.739	0.738	0.738	0.74	0.742	0.75	0.769	0.832	1.007	1.279	1.389	1.452	1.504	1.549	1.591	1.629	1.661	1.694	1.724	1.753	1.781	1.806	1.831	1.855	1.881	1.905	1.931	1.955	1.974	1.994	2.013	2.03	2.046	2.061	2.076	2.09	2.103	2.117	2.133	2.145	2.158	2.169
245	2.334	0.06		260	0.711	0.71	0.709	0.709	0.708	0.708	0.71	0.713	0.721	0.741	0.805	0.983	1.259	1.371	1.436	1.489	1.535	1.577	1.615	1.648	1.682	1.713	1.742	1.77	1.796	1.821	1.846	1.872	1.896	1.923	1.946	1.967	1.987	2.006	2.023	2.039	2.054	2.07	2.084	2.098	2.112	2.128	2.14	2.153	2.165
245.5	2.2	0.054		261	0.682	0.681	0.681	0.681	0.68	0.68	0.682	0.685	0.694	0.714	0.78	0.96	1.24	1.355	1.42	1.474	1.521	1.563	1.603	1.636	1.67	1.701	1.731	1.76	1.786	1.811	1.837	1.863	1.887	1.915	1.939	1.96	1.98	1.999	2.017	2.033	2.048	2.064	2.079	2.093	2.107	2.123	2.136	2.149	2.161
246	2.074	0.048		262	0.654	0.653	0.653	0.653	0.652	0.652	0.655	0.658	0.667	0.688	0.755	0.937	1.222	1.338	1.405	1.46	1.507	1.55	1.59	1.624	1.659	1.69	1.72	1.75	1.777	1.802	1.828	1.855	1.879	1.907	1.931	1.952	1.974	1.992	2.01	2.027	2.043	2.058	2.073	2.088	2.102	2.119	2.132	2.145	2.157
246.5	1.956	0.043		263	0.626	0.625	0.625	0.625	0.624	0.625	0.627	0.631	0.641	0.662	0.73	0.915	1.203	1.321	1.389	1.445	1.492	1.536	1.577	1.612	1.647	1.679	1.71	1.739	1.766	1.793	1.818	1.846	1.87	1.899	1.924	1.945	1.967	1.986	2.004	2.021	2.037	2.053	2.068	2.083	2.097	2.114	2.128	2.141	2.153
247	1.846	0.038		264	0.597	0.596	0.596	0.596	0.596	0.597	0.599	0.604	0.613	0.636	0.704	0.891	1.183	1.303	1.372	1.429	1.477	1.522	1.563	1.599	1.634	1.667	1.698	1.728	1.756	1.782	1.808	1.836	1.861	1.891	1.916	1.937	1.959	1.978	1.996	2.014	2.03	2.046	2.062	2.077	2.092	2.109	2.123	2.136	2.148
247.5	1.743	0.034		265	0.567	0.567	0.567	0.567	0.567	0.568	0.57	0.575	0.585	0.608	0.677	0.866	1.163	1.284	1.353	1.412	1.461	1.507	1.549	1.585	1.621	1.654	1.686	1.716	1.744	1.771	1.798	1.826	1.851	1.881	1.907	1.928	1.951	1.971	1.989	2.007	2.023	2.04	2.055	2.071	2.086	2.104	2.117	2.131	2.144
248	1.649	0.03		266	0.536	0.535	0.535	0.536	0.536	0.537	0.54	0.545	0.555	0.578	0.649	0.84	1.14	1.263	1.334	1.393	1.443	1.49	1.533	1.569	1.606	1.639	1.672	1.702	1.731	1.759	1.786	1.814	1.84	1.871	1.897	1.919	1.942	1.962	1.981	2	2.016	2.032	2.048	2.064	2.08	2.097	2.111	2.125	2.138
248.5	1.56	0.026		267	0.504	0.503	0.503	0.504	0.504	0.506	0.509	0.513	0.524	0.548	0.62	0.813	1.117	1.242	1.314	1.374	1.425	1.472	1.516	1.553	1.59	1.624	1.657	1.688	1.718	1.746	1.774	1.803	1.829	1.86	1.887	1.909	1.932	1.953	1.973	1.991	2.008	2.025	2.041	2.057	2.073	2.091	2.105	2.119	2.132
249	1.476	0.023		268	0.472	0.471	0.471	0.472	0.472	0.474	0.477	0.482	0.493	0.517	0.59	0.785	1.093	1.219	1.293	1.354	1.406	1.454	1.498	1.536	1.574	1.608	1.642	1.674	1.704	1.732	1.761	1.79	1.817	1.849	1.876	1.898	1.922	1.943	1.963	1.982	1.999	2.016	2.033	2.05	2.066	2.084	2.099	2.113	2.126
249.5	1.398	0.02		269	0.44	0.439	0.439	0.44	0.44	0.442	0.445	0.451	0.462	0.487	0.56	0.757	1.068	1.198	1.272	1.333	1.386	1.435	1.48	1.519	1.558	1.593	1.627	1.66	1.689	1.719	1.748	1.778	1.805	1.837	1.865	1.888	1.912	1.934	1.954	1.973	1.991	2.008	2.025	2.042	2.058	2.077	2.092	2.106	2.12
250	1.325	0.017		270	0.409	0.408	0.408	0.409	0.409	0.411	0.415	0.42	0.433	0.458	0.532	0.73	1.045	1.176	1.251	1.313	1.367	1.417	1.463	1.502	1.541	1.577	1.612	1.645	1.676	1.705	1.735	1.765	1.793	1.826	1.854	1.877	1.902	1.924	1.945	1.963	1.982	2	2.017	2.035	2.051	2.07	2.085	2.1	2.114
250.5	1.258	0.015		271	0.378	0.378	0.378	0.379	0.379	0.381	0.385	0.391	0.404	0.429	0.504	0.704	1.022	1.155	1.231	1.294	1.348	1.399	1.446	1.486	1.526	1.562	1.597	1.631	1.662	1.692	1.722	1.753	1.782	1.815	1.843	1.867	1.892	1.915	1.936	1.955	1.974	1.992	2.01	2.027	2.044	2.063	2.078	2.094	2.108
251	1.197	0.013		272	0.349	0.348	0.348	0.349	0.35	0.352	0.356	0.362	0.376	0.401	0.477	0.678	1	1.133	1.211	1.275	1.33	1.382	1.429	1.47	1.51	1.547	1.583	1.617	1.649	1.68	1.71	1.741	1.77	1.804	1.833	1.857	1.883	1.905	1.927	1.947	1.966	1.984	2.002	2.02	2.037	2.056	2.072	2.088	2.102
251.5	1.141	0.011		273	0.32	0.32	0.32	0.321	0.322	0.325	0.329	0.335	0.349	0.375	0.451	0.653	0.978	1.113	1.191	1.257	1.313	1.365	1.413	1.454	1.496	1.533	1.57	1.604	1.636	1.668	1.698	1.73	1.759	1.794	1.823	1.848	1.874	1.897	1.919	1.939	1.958	1.977	1.995	2.013	2.03	2.05	2.066	2.082	2.096
252	1.09	0.009		274	0.293	0.293	0.294	0.295	0.296	0.299	0.303	0.31	0.323	0.35	0.426	0.63	0.958	1.094	1.173	1.239	1.296	1.349	1.398	1.44	1.482	1.52	1.557	1.592	1.624	1.656	1.687	1.72	1.749	1.784	1.814	1.839	1.865	1.888	1.911	1.931	1.951	1.97	1.988	2.007	2.024	2.044	2.061	2.077	2.091
252.5	1.044	0.007		275	0.268	0.268	0.269	0.27	0.272	0.275	0.279	0.286	0.3	0.326	0.403	0.607	0.939	1.077	1.157	1.223	1.281	1.335	1.384	1.426	1.469	1.507	1.545	1.58	1.613	1.645	1.677	1.71	1.74	1.775	1.805	1.831	1.858	1.881	1.904	1.925	1.944	1.963	1.982	2.001	2.018	2.039	2.056	2.072	2.087
253	1.001	0.006		276	0.245	0.245	0.246	0.248	0.249	0.253	0.257	0.264	0.278	0.304	0.381	0.587	0.921	1.061	1.141	1.209	1.267	1.321	1.371	1.414	1.457	1.496	1.534	1.57	1.603	1.636	1.668	1.701	1.731	1.767	1.798	1.823	1.851	1.875	1.898	1.918	1.938	1.958	1.977	1.996	2.014	2.035	2.052	2.068	2.083
253.5	0.963	0.005		277	0.224	0.224	0.225	0.227	0.229	0.232	0.237	0.243	0.258	0.285	0.361	0.567	0.905	1.046	1.127	1.195	1.254	1.309	1.359	1.403	1.446	1.485	1.524	1.56	1.594	1.627	1.659	1.693	1.724	1.76	1.791	1.817	1.844	1.869	1.892	1.913	1.933	1.953	1.972	1.991	2.009	2.031	2.048	2.065	2.08
254	0.929	0.004		278	0.205	0.205	0.206	0.208	0.21	0.213	0.218	0.225	0.239	0.266	0.343	0.549	0.889	1.032	1.114	1.183	1.243	1.298	1.349	1.392	1.436	1.476	1.515	1.552	1.586	1.619	1.652	1.686	1.717	1.754	1.785	1.811	1.839	1.863	1.887	1.909	1.928	1.949	1.968	1.988	2.006	2.028	2.045	2.061	2.077
254.5	0.898	0.003		279	0.187	0.188	0.189	0.191	0.193	0.197	0.201	0.208	0.223	0.25	0.327	0.533	0.876	1.02	1.103	1.172	1.232	1.288	1.34	1.384	1.427	1.468	1.507	1.544	1.579	1.612	1.645	1.68	1.711	1.748	1.78	1.806	1.834	1.859	1.883	1.905	1.925	1.945	1.965	1.985	2.003	2.025	2.042	2.059	2.075
255	0.87	0.002		280	0.172	0.173	0.174	0.176	0.178	0.182	0.186	0.194	0.209	0.236	0.313	0.519	0.864	1.009	1.093	1.163	1.223	1.279	1.331	1.376	1.42	1.461	1.5	1.538	1.573	1.606	1.64	1.675	1.706	1.744	1.775	1.802	1.83	1.855	1.879	1.901	1.922	1.942	1.962	1.982	2.001	2.022	2.04	2.057	2.073
255.5	0.845	0.001		281	0.158	0.159	0.16	0.162	0.165	0.168	0.173	0.181	0.196	0.223	0.3	0.507	0.854	1	1.084	1.154	1.215	1.272	1.324	1.369	1.414	1.455	1.494	1.532	1.568	1.601	1.635	1.67	1.702	1.74	1.772	1.799	1.827	1.852	1.876	1.899	1.92	1.94	1.96	1.98	1.999	2.021	2.039	2.056	2.072
256	0.823	0.001		282	0.146	0.147	0.148	0.15	0.153	0.157	0.162	0.169	0.184	0.212	0.289	0.496	0.845	0.992	1.077	1.147	1.209	1.265	1.318	1.363	1.409	1.449	1.489	1.528	1.563	1.597	1.631	1.667	1.698	1.736	1.769	1.796	1.825	1.85	1.875	1.897	1.918	1.939	1.958	1.979	1.998	2.02	2.038	2.055	2.072
256.5	0.803	0		283	0.135	0.137	0.138	0.14	0.143	0.147	0.152	0.159	0.175	0.202	0.279	0.486	0.837	0.985	1.07	1.141	1.203	1.26	1.313	1.359	1.404	1.445	1.485	1.524	1.56	1.594	1.628	1.664	1.696	1.734	1.767	1.794	1.823	1.848	1.873	1.895	1.917	1.938	1.958	1.978	1.997	2.019	2.037	2.055	2.072
257	0.784	0		284	0.126	0.128	0.129	0.131	0.134	0.138	0.143	0.151	0.166	0.194	0.271	0.478	0.83	0.979	1.065	1.136	1.198	1.256	1.309	1.355	1.401	1.442	1.482	1.521	1.557	1.591	1.626	1.662	1.694	1.732	1.765	1.793	1.822	1.847	1.872	1.895	1.916	1.937	1.958	1.977	1.998	2.019	2.038	2.055	2.072
257.5	0.768	-0.001		285	0.119	0.12	0.122	0.124	0.127	0.131	0.136	0.144	0.159	0.187	0.263	0.471	0.825	0.975	1.06	1.132	1.195	1.252	1.306	1.352	1.398	1.439	1.48	1.519	1.555	1.59	1.624	1.66	1.693	1.732	1.764	1.792	1.822	1.847	1.872	1.895	1.916	1.937	1.958	1.978	1.998	2.02	2.038	2.056	2.072
258	0.753	-0.001		286	0.112	0.114	0.115	0.118	0.121	0.125	0.13	0.138	0.153	0.181	0.258	0.465	0.82	0.971	1.057	1.129	1.191	1.25	1.304	1.35	1.395	1.437	1.478	1.517	1.554	1.589	1.623	1.659	1.692	1.731	1.764	1.792	1.821	1.847	1.872	1.894	1.916	1.937	1.958	1.978	1.998	2.021	2.039	2.057	2.073
258.5	0.738	-0.001		287	0.107	0.109	0.11	0.113	0.116	0.12	0.125	0.133	0.148	0.176	0.253	0.46	0.817	0.968	1.054	1.127	1.189	1.248	1.302	1.348	1.394	1.436	1.477	1.516	1.553	1.588	1.622	1.659	1.692	1.731	1.764	1.792	1.822	1.847	1.872	1.895	1.917	1.938	1.959	1.979	1.999	2.022	2.04	2.058	2.075
259	0.724	-0.002		288	0.103	0.104	0.106	0.109	0.111	0.116	0.121	0.129	0.144	0.172	0.249	0.456	0.814	0.966	1.052	1.125	1.188	1.246	1.301	1.347	1.393	1.435	1.476	1.516	1.552	1.588	1.622	1.659	1.692	1.731	1.764	1.792	1.822	1.848	1.873	1.896	1.918	1.939	1.96	1.98	2	2.023	2.042	2.059	2.076
259.5	0.711	-0.002		289	0.099	0.101	0.103	0.105	0.108	0.112	0.118	0.125	0.141	0.169	0.245	0.453	0.812	0.964	1.051	1.123	1.187	1.245	1.3	1.347	1.393	1.435	1.476	1.516	1.552	1.588	1.623	1.659	1.692	1.732	1.765	1.793	1.823	1.849	1.874	1.897	1.919	1.94	1.961	1.982	2.002	2.025	2.043	2.061	2.078
260	0.699	-0.002		290	0.096	0.098	0.1	0.103	0.105	0.11	0.115	0.123	0.138	0.166	0.242	0.449	0.809	0.962	1.05	1.122	1.186	1.245	1.3	1.347	1.393	1.435	1.477	1.516	1.553	1.588	1.623	1.66	1.693	1.733	1.766	1.794	1.824	1.85	1.875	1.898	1.921	1.942	1.963	1.984	2.004	2.027	2.045	2.063	2.08
260.5	0.686	-0.002		291	0.095	0.096	0.098	0.101	0.104	0.108	0.113	0.121	0.137	0.164	0.24	0.446	0.807	0.962	1.049	1.122	1.186	1.245	1.3	1.347	1.393	1.436	1.477	1.517	1.554	1.589	1.624	1.661	1.695	1.734	1.768	1.796	1.826	1.852	1.877	1.9	1.923	1.944	1.965	1.986	2.006	2.029	2.047	2.066	2.083
261	0.674	-0.002		292	0.093	0.095	0.097	0.099	0.102	0.107	0.112	0.12	0.135	0.163	0.238	0.443	0.806	0.961	1.049	1.122	1.186	1.245	1.3	1.347	1.394	1.436	1.478	1.518	1.554	1.59	1.626	1.663	1.696	1.736	1.769	1.797	1.827	1.854	1.879	1.902	1.924	1.946	1.967	1.988	2.008	2.031	2.05	2.068	2.085
261.5	0.661	-0.002		293	0.092	0.094	0.096	0.099	0.101	0.106	0.111	0.119	0.134	0.162	0.237	0.442	0.805	0.961	1.049	1.122	1.186	1.246	1.301	1.348	1.395	1.437	1.479	1.519	1.556	1.592	1.627	1.664	1.697	1.737	1.771	1.799	1.829	1.856	1.881	1.904	1.926	1.948	1.969	1.99	2.01	2.034	2.052	2.071	2.087
262	0.648	-0.003		294	0.092	0.093	0.095	0.098	0.101	0.105	0.111	0.118	0.134	0.161	0.237	0.441	0.805	0.962	1.049	1.123	1.187	1.246	1.302	1.349	1.396	1.438	1.48	1.52	1.557	1.593	1.629	1.666	1.699	1.739	1.773	1.801	1.831	1.858	1.883	1.906	1.929	1.95	1.972	1.992	2.013	2.036	2.054	2.073	2.09
262.5	0.635	-0.003		295	0.091	0.093	0.095	0.098	0.101	0.105	0.111	0.118	0.134	0.161	0.237	0.44	0.805	0.962	1.05	1.124	1.188	1.248	1.303	1.35	1.397	1.44	1.482	1.522	1.559	1.595	1.63	1.668	1.701	1.741	1.775	1.803	1.833	1.86	1.885	1.909	1.931	1.953	1.974	1.995	2.015	2.038	2.057	2.075	2.093
263	0.622	-0.003		296	0.092	0.094	0.096	0.098	0.101	0.106	0.111	0.119	0.134	0.162	0.237	0.44	0.806	0.963	1.051	1.125	1.189	1.249	1.304	1.352	1.399	1.441	1.484	1.523	1.561	1.597	1.632	1.669	1.703	1.742	1.777	1.805	1.836	1.862	1.888	1.911	1.934	1.956	1.977	1.998	2.018	2.041	2.06	2.078	2.096
263.5	0.609	-0.003		297	0.092	0.094	0.096	0.099	0.102	0.106	0.112	0.119	0.135	0.162	0.237	0.44	0.806	0.964	1.053	1.127	1.19	1.25	1.306	1.353	1.4	1.443	1.485	1.525	1.563	1.599	1.634	1.672	1.705	1.745	1.779	1.808	1.838	1.865	1.89	1.914	1.936	1.958	1.979	2	2.02	2.044	2.063	2.081	2.099
264	0.595	-0.003		298	0.093	0.095	0.097	0.1	0.103	0.107	0.113	0.12	0.136	0.163	0.238	0.441	0.807	0.966	1.054	1.128	1.192	1.252	1.308	1.355	1.402	1.445	1.487	1.527	1.565	1.601	1.636	1.674	1.708	1.747	1.781	1.811	1.84	1.867	1.893	1.917	1.939	1.961	1.982	2.003	2.023	2.047	2.066	2.084	2.101
264.5	0.58	-0.003		299	0.094	0.096	0.098	0.101	0.104	0.108	0.114	0.121	0.137	0.164	0.239	0.441	0.808	0.967	1.055	1.13	1.194	1.254	1.309	1.357	1.404	1.447	1.489	1.53	1.567	1.603	1.639	1.676	1.71	1.75	1.784	1.813	1.843	1.87	1.895	1.919	1.941	1.963	1.985	2.006	2.026	2.049	2.069	2.087	2.104
265	0.565	-0.003		300	0.095	0.098	0.1	0.102	0.105	0.11	0.115	0.123	0.138	0.165	0.24	0.442	0.81	0.969	1.057	1.131	1.196	1.256	1.311	1.359	1.406	1.449	1.491	1.532	1.569	1.605	1.641	1.678	1.712	1.752	1.786	1.816	1.846	1.873	1.898	1.922	1.944	1.966	1.988	2.009	2.029	2.052	2.072	2.09	2.107
265.5	0.549	-0.003		301	0.097	0.099	0.101	0.104	0.107	0.111	0.117	0.124	0.14	0.167	0.241	0.443	0.811	0.97	1.059	1.133	1.198	1.258	1.313	1.361	1.409	1.451	1.494	1.534	1.571	1.608	1.644	1.681	1.715	1.755	1.789	1.818	1.848	1.875	1.901	1.924	1.947	1.969	1.99	2.011	2.032	2.055	2.075	2.093	2.11
266	0.533	-0.003		302	0.099	0.101	0.103	0.106	0.109	0.113	0.118	0.126	0.141	0.169	0.243	0.444	0.813	0.972	1.061	1.135	1.2	1.26	1.316	1.363	1.411	1.454	1.496	1.537	1.574	1.61	1.646	1.683	1.717	1.757	1.792	1.821	1.851	1.878	1.904	1.927	1.95	1.972	1.993	2.014	2.035	2.058	2.078	2.096	2.113
266.5	0.517	-0.003		303	0.101	0.103	0.105	0.107	0.11	0.115	0.12	0.128	0.143	0.17	0.244	0.445	0.814	0.974	1.063	1.137	1.202	1.262	1.318	1.366	1.413	1.456	1.499	1.539	1.576	1.613	1.648	1.686	1.72	1.76	1.794	1.823	1.854	1.881	1.906	1.93	1.952	1.975	1.996	2.017	2.038	2.061	2.08	2.099	2.116
267	0.5	-0.003		304	0.103	0.105	0.107	0.11	0.113	0.117	0.122	0.13	0.145	0.172	0.246	0.446	0.816	0.976	1.065	1.14	1.204	1.265	1.321	1.368	1.415	1.458	1.501	1.542	1.579	1.615	1.651	1.689	1.723	1.763	1.797	1.826	1.857	1.883	1.909	1.933	1.955	1.978	1.999	2.02	2.041	2.064	2.084	2.102	2.119
267.5	0.483	-0.003		305	0.105	0.107	0.109	0.112	0.114	0.119	0.124	0.132	0.147	0.174	0.248	0.447	0.816	0.978	1.067	1.141	1.206	1.267	1.322	1.37	1.417	1.46	1.503	1.544	1.581	1.618	1.653	1.691	1.725	1.765	1.8	1.828	1.859	1.886	1.912	1.936	1.958	1.981	2.002	2.023	2.043	2.067	2.086	2.105	2.122
268	0.466	-0.003		306	0.107	0.109	0.111	0.114	0.117	0.121	0.126	0.134	0.149	0.176	0.249	0.447	0.816	0.979	1.068	1.143	1.208	1.268	1.324	1.372	1.419	1.463	1.505	1.546	1.584	1.62	1.656	1.694	1.728	1.768	1.802	1.831	1.862	1.889	1.915	1.939	1.961	1.983	2.005	2.026	2.046	2.07	2.089	2.107	2.125
268.5	0.449	-0.003		307	0.109	0.111	0.113	0.116	0.119	0.123	0.129	0.136	0.151	0.178	0.251	0.448	0.816	0.98	1.07	1.145	1.21	1.27	1.326	1.374	1.421	1.465	1.507	1.548	1.586	1.622	1.658	1.696	1.73	1.77	1.805	1.834	1.864	1.892	1.917	1.941	1.964	1.986	2.008	2.029	2.049	2.073	2.092	2.11	2.127
269	0.432	-0.003		308	0.111	0.113	0.115	0.118	0.121	0.125	0.131	0.138	0.153	0.18	0.253	0.449	0.818	0.983	1.073	1.147	1.212	1.273	1.329	1.376	1.424	1.468	1.51	1.551	1.588	1.625	1.661	1.699	1.733	1.773	1.808	1.837	1.867	1.894	1.92	1.944	1.967	1.989	2.011	2.031	2.052	2.076	2.095	2.113	2.131
269.5	0.415	-0.003		309	0.114	0.116	0.118	0.121	0.123	0.128	0.133	0.141	0.156	0.182	0.255	0.45	0.819	0.985	1.075	1.15	1.215	1.275	1.331	1.379	1.427	1.47	1.512	1.553	1.591	1.628	1.664	1.702	1.736	1.776	1.81	1.84	1.87	1.897	1.923	1.947	1.97	1.992	2.014	2.034	2.055	2.079	2.098	2.116	2.134
270	0.398	-0.003		310	0.116	0.118	0.12	0.123	0.126	0.13	0.135	0.143	0.158	0.185	0.257	0.451	0.821	0.987	1.077	1.152	1.217	1.278	1.334	1.382	1.429	1.472	1.515	1.556	1.594	1.63	1.666	1.704	1.738	1.779	1.813	1.842	1.873	1.9	1.926	1.949	1.972	1.995	2.016	2.037	2.058	2.082	2.1	2.119	2.137
270.5	0.382	-0.003		311	0.118	0.12	0.122	0.125	0.128	0.132	0.138	0.145	0.16	0.187	0.259	0.452	0.822	0.989	1.079	1.154	1.22	1.28	1.336	1.384	1.432	1.475	1.518	1.559	1.597	1.633	1.669	1.707	1.741	1.781	1.816	1.845	1.876	1.903	1.929	1.953	1.975	1.998	2.019	2.04	2.061	2.085	2.104	2.122	2.14
271	0.365	-0.003		312	0.121	0.123	0.125	0.128	0.13	0.135	0.14	0.147	0.162	0.189	0.26	0.453	0.823	0.991	1.082	1.157	1.222	1.283	1.339	1.387	1.434	1.478	1.52	1.561	1.599	1.636	1.672	1.71	1.744	1.784	1.819	1.848	1.879	1.906	1.931	1.955	1.978	2	2.022	2.043	2.064	2.088	2.107	2.126	2.143
271.5	0.349	-0.003		313	0.123	0.125	0.127	0.13	0.133	0.137	0.142	0.15	0.165	0.191	0.262	0.453	0.824	0.993	1.084	1.159	1.224	1.285	1.341	1.389	1.437	1.48	1.523	1.564	1.602	1.638	1.675	1.712	1.746	1.787	1.821	1.851	1.882	1.909	1.934	1.958	1.981	2.003	2.025	2.047	2.067	2.09	2.11	2.129	2.146
272	0.332	-0.003		314	0.125	0.127	0.129	0.132	0.135	0.139	0.145	0.152	0.167	0.193	0.264	0.454	0.824	0.995	1.086	1.161	1.227	1.288	1.344	1.392	1.439	1.483	1.526	1.566	1.604	1.641	1.677	1.715	1.749	1.79	1.824	1.853	1.884	1.912	1.937	1.961	1.984	2.006	2.028	2.049	2.069	2.093	2.113	2.132	2.149
272.5	0.317	-0.003		315	0.128	0.13	0.132	0.134	0.137	0.141	0.147	0.154	0.169	0.195	0.265	0.453	0.823	0.996	1.088	1.163	1.229	1.29	1.346	1.394	1.442	1.485	1.528	1.569	1.607	1.643	1.68	1.718	1.752	1.792	1.827	1.856	1.887	1.914	1.94	1.964	1.987	2.009	2.031	2.052	2.072	2.096	2.116	2.135	2.152
273	0.301	-0.003		316	0.13	0.132	0.134	0.136	0.139	0.143	0.149	0.156	0.171	0.197	0.266	0.452	0.822	0.998	1.089	1.165	1.231	1.292	1.348	1.396	1.444	1.487	1.53	1.571	1.609	1.646	1.682	1.72	1.754	1.795	1.829	1.859	1.889	1.917	1.943	1.966	1.99	2.012	2.033	2.054	2.075	2.099	2.119	2.137	2.155
273.5	0.287	-0.003		317	0.132	0.134	0.136	0.138	0.141	0.145	0.15	0.158	0.172	0.198	0.267	0.451	0.821	0.999	1.091	1.167	1.232	1.294	1.35	1.398	1.446	1.49	1.532	1.573	1.611	1.648	1.684	1.722	1.756	1.797	1.832	1.861	1.892	1.919	1.945	1.969	1.992	2.014	2.036	2.058	2.078	2.102	2.121	2.14	2.158
274	0.272	-0.003		318	0.134	0.135	0.137	0.14	0.143	0.147	0.152	0.16	0.174	0.2	0.268	0.449	0.819	1	1.092	1.168	1.234	1.295	1.352	1.4	1.448	1.491	1.534	1.575	1.614	1.65	1.687	1.724	1.759	1.799	1.834	1.863	1.894	1.922	1.948	1.971	1.994	2.017	2.038	2.06	2.08	2.105	2.124	2.143	2.16
274.5	0.258	-0.003		319	0.135	0.137	0.139	0.142	0.145	0.149	0.154	0.161	0.176	0.201	0.268	0.447	0.816	1	1.093	1.169	1.235	1.297	1.353	1.402	1.45	1.493	1.536	1.578	1.616	1.652	1.689	1.726	1.761	1.802	1.836	1.866	1.897	1.924	1.95	1.974	1.997	2.019	2.041	2.063	2.083	2.107	2.127	2.145	2.163
275	0.244	-0.003		320	0.137	0.139	0.141	0.143	0.146	0.15	0.155	0.162	0.177	0.202	0.268	0.444	0.813	1.001	1.094	1.171	1.237	1.298	1.355	1.403	1.451	1.495	1.538	1.58	1.617	1.654	1.691	1.728	1.763	1.804	1.838	1.868	1.899	1.926	1.952	1.976	1.999	2.022	2.044	2.065	2.085	2.109	2.129	2.148	2.165
275.5	0.231	-0.003		321	0.138	0.14	0.142	0.145	0.147	0.152	0.157	0.164	0.178	0.203	0.268	0.442	0.81	1.001	1.095	1.172	1.238	1.3	1.357	1.405	1.453	1.497	1.54	1.581	1.619	1.656	1.692	1.73	1.765	1.806	1.84	1.87	1.901	1.928	1.954	1.979	2.001	2.024	2.046	2.067	2.087	2.112	2.131	2.15	2.168
276	0.219	-0.003		322	0.139	0.141	0.143	0.146	0.149	0.153	0.158	0.165	0.179	0.204	0.268	0.438	0.806	1	1.095	1.172	1.239	1.301	1.358	1.406	1.454	1.498	1.541	1.583	1.621	1.658	1.694	1.732	1.767	1.807	1.842	1.872	1.903	1.93	1.956	1.98	2.003	2.026	2.048	2.069	2.09	2.114	2.134	2.153	2.17
276.5	0.207	-0.003		323	0.141	0.143	0.144	0.147	0.15	0.154	0.159	0.166	0.18	0.204	0.268	0.434	0.801	1	1.095	1.173	1.24	1.302	1.359	1.407	1.455	1.499	1.542	1.584	1.622	1.659	1.696	1.734	1.768	1.809	1.844	1.874	1.905	1.932	1.959	1.982	2.006	2.028	2.05	2.072	2.093	2.116	2.136	2.155	2.172
277	0.196	-0.003		324	0.141	0.143	0.145	0.148	0.15	0.154	0.159	0.166	0.18	0.205	0.267	0.43	0.796	0.999	1.095	1.174	1.24	1.303	1.36	1.408	1.456	1.5	1.544	1.586	1.624	1.661	1.697	1.735	1.77	1.811	1.846	1.875	1.907	1.934	1.961	1.984	2.007	2.03	2.052	2.074	2.095	2.119	2.138	2.157	2.175
277.5	0.184	-0.003		325	0.142	0.144	0.146	0.148	0.151	0.155	0.16	0.167	0.181	0.205	0.266	0.425	0.791	0.998	1.095	1.174	1.241	1.304	1.361	1.409	1.458	1.502	1.545	1.587	1.625	1.662	1.699	1.737	1.771	1.813	1.848	1.877	1.909	1.936	1.962	1.986	2.009	2.032	2.054	2.076	2.097	2.121	2.14	2.159	2.178
278	0.174	-0.003		326	0.142	0.144	0.146	0.149	0.151	0.155	0.16	0.167	0.181	0.205	0.265	0.421	0.786	0.998	1.095	1.174	1.241	1.304	1.362	1.41	1.459	1.503	1.546	1.588	1.626	1.663	1.7	1.738	1.773	1.814	1.849	1.879	1.91	1.938	1.964	1.988	2.011	2.034	2.056	2.078	2.099	2.123	2.142	2.161	2.18
278.5	0.164	-0.003		327	0.143	0.145	0.146	0.149	0.152	0.156	0.16	0.167	0.181	0.204	0.264	0.417	0.781	0.997	1.095	1.174	1.242	1.305	1.362	1.411	1.459	1.503	1.547	1.589	1.627	1.664	1.701	1.739	1.774	1.815	1.85	1.88	1.912	1.939	1.965	1.99	2.013	2.035	2.058	2.08	2.101	2.125	2.145	2.163	2.181
279	0.155	-0.003		328	0.143	0.145	0.146	0.149	0.151	0.155	0.16	0.167	0.181	0.204	0.262	0.413	0.776	0.996	1.095	1.174	1.242	1.305	1.363	1.411	1.46	1.504	1.548	1.59	1.628	1.665	1.702	1.74	1.775	1.816	1.852	1.881	1.913	1.941	1.967	1.991	2.015	2.037	2.059	2.081	2.102	2.127	2.146	2.165	2.183
279.5	0.146	-0.003		329	0.142	0.144	0.146	0.149	0.151	0.155	0.16	0.167	0.18	0.203	0.261	0.409	0.771	0.994	1.094	1.174	1.242	1.305	1.363	1.412	1.46	1.505	1.549	1.591	1.629	1.666	1.703	1.741	1.776	1.818	1.853	1.883	1.914	1.942	1.968	1.993	2.016	2.039	2.061	2.083	2.104	2.128	2.149	2.167	2.185
280	0.138	-0.003		330	0.142	0.144	0.146	0.148	0.151	0.155	0.16	0.166	0.18	0.203	0.26	0.405	0.767	0.994	1.094	1.174	1.242	1.306	1.364	1.412	1.461	1.506	1.55	1.592	1.63	1.667	1.704	1.742	1.777	1.819	1.854	1.884	1.916	1.944	1.97	1.994	2.017	2.041	2.063	2.085	2.106	2.13	2.15	2.169	2.188
280.5	0.13	-0.002		331	0.141	0.143	0.145	0.148	0.15	0.154	0.159	0.166	0.179	0.202	0.258	0.402	0.763	0.993	1.094	1.174	1.242	1.306	1.364	1.413	1.462	1.506	1.55	1.593	1.631	1.668	1.705	1.744	1.779	1.82	1.856	1.885	1.917	1.945	1.971	1.996	2.019	2.042	2.064	2.086	2.107	2.132	2.152	2.171	2.189
281	0.122	-0.002		332	0.141	0.142	0.144	0.147	0.149	0.153	0.158	0.165	0.178	0.201	0.257	0.399	0.759	0.992	1.093	1.174	1.242	1.306	1.364	1.413	1.462	1.507	1.551	1.593	1.632	1.669	1.706	1.744	1.78	1.821	1.857	1.886	1.918	1.946	1.973	1.997	2.021	2.044	2.066	2.088	2.109	2.133	2.153	2.172	2.191
281.5	0.115	-0.002		333	0.139	0.141	0.143	0.145	0.148	0.152	0.157	0.164	0.177	0.199	0.255	0.395	0.755	0.99	1.092	1.173	1.242	1.306	1.364	1.414	1.462	1.507	1.551	1.593	1.632	1.67	1.707	1.745	1.781	1.822	1.858	1.888	1.919	1.947	1.974	1.998	2.022	2.045	2.067	2.089	2.11	2.135	2.155	2.174	2.193
282	0.109	-0.002		334	0.138	0.14	0.142	0.144	0.147	0.151	0.155	0.162	0.176	0.198	0.253	0.392	0.751	0.989	1.091	1.173	1.242	1.306	1.365	1.414	1.463	1.507	1.552	1.594	1.633	1.67	1.707	1.746	1.781	1.823	1.859	1.889	1.92	1.948	1.975	2	2.023	2.046	2.068	2.091	2.112	2.136	2.156	2.176	2.194
282.5	0.103	-0.002		335	0.137	0.138	0.14	0.143	0.145	0.149	0.154	0.161	0.174	0.196	0.251	0.389	0.748	0.988	1.091	1.173	1.241	1.306	1.365	1.414	1.463	1.508	1.552	1.594	1.633	1.671	1.708	1.747	1.782	1.824	1.86	1.889	1.921	1.949	1.976	2.001	2.024	2.048	2.07	2.092	2.113	2.138	2.158	2.177	2.195
283	0.097	-0.002		336	0.135	0.137	0.139	0.141	0.144	0.148	0.152	0.159	0.173	0.195	0.25	0.387	0.745	0.987	1.09	1.172	1.241	1.306	1.365	1.414	1.463	1.508	1.552	1.595	1.634	1.672	1.708	1.748	1.783	1.825	1.86	1.89	1.922	1.95	1.977	2.002	2.026	2.049	2.071	2.093	2.114	2.139	2.159	2.179	2.196
283.5	0.092	-0.002		337	0.133	0.135	0.137	0.139	0.142	0.146	0.151	0.157	0.171	0.193	0.248	0.384	0.743	0.986	1.089	1.172	1.241	1.306	1.365	1.414	1.463	1.508	1.553	1.595	1.635	1.672	1.709	1.748	1.783	1.825	1.861	1.891	1.923	1.951	1.978	2.003	2.027	2.05	2.073	2.094	2.116	2.141	2.161	2.18	2.198
284	0.087	-0.002		338	0.131	0.133	0.135	0.137	0.14	0.144	0.149	0.155	0.169	0.191	0.245	0.381	0.739	0.984	1.088	1.171	1.24	1.305	1.364	1.414	1.463	1.508	1.553	1.596	1.635	1.672	1.709	1.749	1.784	1.826	1.862	1.892	1.924	1.952	1.979	2.004	2.027	2.051	2.074	2.095	2.117	2.142	2.162	2.182	2.2
284.5	0.082	-0.002		339	0.129	0.131	0.133	0.135	0.138	0.142	0.147	0.153	0.167	0.189	0.243	0.378	0.735	0.982	1.087	1.17	1.24	1.305	1.364	1.413	1.463	1.508	1.553	1.596	1.635	1.673	1.71	1.749	1.784	1.826	1.862	1.892	1.925	1.953	1.98	2.005	2.028	2.052	2.074	2.097	2.118	2.143	2.163	2.183	2.201
285	0.078	-0.002		340	0.127	0.129	0.13	0.133	0.136	0.14	0.144	0.151	0.165	0.187	0.241	0.374	0.732	0.981	1.086	1.169	1.239	1.304	1.363	1.413	1.463	1.508	1.553	1.596	1.635	1.673	1.71	1.749	1.784	1.827	1.863	1.893	1.925	1.954	1.981	2.006	2.029	2.053	2.075	2.098	2.119	2.144	2.164	2.185	2.202
285.5	0.074	-0.002		341	0.125	0.127	0.128	0.131	0.133	0.137	0.142	0.149	0.163	0.185	0.238	0.372	0.729	0.98	1.085	1.168	1.238	1.304	1.363	1.413	1.462	1.508	1.553	1.596	1.635	1.673	1.71	1.749	1.785	1.827	1.864	1.894	1.926	1.954	1.982	2.007	2.03	2.054	2.076	2.099	2.12	2.145	2.166	2.186	2.203
286	0.071	-0.002		342	0.122	0.124	0.126	0.128	0.131	0.135	0.14	0.147	0.16	0.182	0.236	0.37	0.727	0.978	1.084	1.167	1.237	1.303	1.362	1.412	1.462	1.508	1.552	1.596	1.635	1.673	1.711	1.75	1.785	1.828	1.864	1.895	1.926	1.955	1.983	2.007	2.031	2.055	2.077	2.1	2.121	2.146	2.167	2.187	2.205
286.5	0.068	-0.002		343	0.12	0.122	0.123	0.126	0.129	0.133	0.137	0.144	0.158	0.18	0.234	0.367	0.724	0.976	1.082	1.166	1.236	1.302	1.362	1.412	1.462	1.508	1.552	1.596	1.635	1.673	1.711	1.75	1.786	1.828	1.864	1.895	1.927	1.956	1.983	2.008	2.032	2.056	2.078	2.101	2.122	2.147	2.168	2.187	2.206
287	0.065	-0.002		344	0.117	0.119	0.121	0.123	0.126	0.13	0.135	0.142	0.156	0.178	0.231	0.364	0.722	0.975	1.081	1.165	1.235	1.301	1.361	1.411	1.462	1.507	1.552	1.595	1.635	1.673	1.711	1.75	1.786	1.829	1.865	1.896	1.928	1.956	1.984	2.009	2.033	2.057	2.079	2.102	2.123	2.148	2.169	2.189	2.207
287.5	0.062	-0.002		345	0.115	0.117	0.118	0.121	0.124	0.128	0.133	0.14	0.153	0.175	0.229	0.362	0.719	0.973	1.08	1.164	1.235	1.301	1.361	1.411	1.461	1.507	1.552	1.595	1.635	1.673	1.711	1.75	1.787	1.829	1.866	1.896	1.929	1.957	1.984	2.01	2.034	2.057	2.08	2.103	2.124	2.149	2.17	2.19	2.208
288	0.06	-0.002		346	0.112	0.114	0.116	0.118	0.121	0.125	0.13	0.137	0.151	0.173	0.227	0.359	0.717	0.972	1.078	1.163	1.234	1.3	1.36	1.41	1.461	1.506	1.552	1.595	1.635	1.673	1.711	1.75	1.787	1.829	1.866	1.897	1.929	1.958	1.985	2.011	2.034	2.058	2.081	2.104	2.125	2.151	2.171	2.191	2.209
288.5	0.058	-0.002		347	0.11	0.112	0.113	0.116	0.119	0.123	0.128	0.135	0.148	0.17	0.224	0.356	0.714	0.97	1.077	1.161	1.233	1.299	1.359	1.41	1.46	1.506	1.551	1.595	1.635	1.673	1.711	1.751	1.787	1.83	1.866	1.897	1.929	1.958	1.986	2.011	2.035	2.059	2.082	2.105	2.126	2.152	2.172	2.192	2.211
289	0.056	-0.002		348	0.107	0.109	0.111	0.113	0.116	0.12	0.125	0.132	0.146	0.168	0.222	0.354	0.712	0.968	1.076	1.16	1.232	1.298	1.359	1.409	1.46	1.506	1.551	1.595	1.634	1.673	1.711	1.751	1.787	1.83	1.866	1.897	1.93	1.959	1.987	2.012	2.036	2.06	2.082	2.105	2.127	2.153	2.173	2.193	2.212
289.5	0.054	-0.002		349	0.105	0.107	0.108	0.111	0.114	0.118	0.123	0.13	0.144	0.166	0.219	0.351	0.709	0.966	1.074	1.159	1.231	1.297	1.358	1.409	1.459	1.505	1.551	1.595	1.634	1.673	1.711	1.751	1.787	1.83	1.867	1.898	1.93	1.959	1.987	2.012	2.037	2.06	2.083	2.106	2.128	2.154	2.174	2.194	2.213
290	0.052	-0.002		350	0.103	0.105	0.106	0.109	0.112	0.116	0.121	0.128	0.141	0.164	0.217	0.349	0.707	0.965	1.073	1.158	1.23	1.296	1.357	1.408	1.459	1.505	1.551	1.594	1.634	1.673	1.711	1.751	1.787	1.83	1.867	1.898	1.931	1.96	1.988	2.013	2.037	2.061	2.084	2.107	2.129	2.155	2.175	2.195	2.214
290.5	0.051	-0.002		351	0.101	0.102	0.104	0.107	0.109	0.114	0.119	0.126	0.139	0.162	0.215	0.346	0.704	0.963	1.072	1.157	1.229	1.296	1.357	1.408	1.458	1.505	1.55	1.594	1.634	1.673	1.711	1.751	1.787	1.83	1.868	1.898	1.932	1.961	1.988	2.014	2.038	2.062	2.086	2.108	2.13	2.155	2.176	2.197	2.215
291	0.05	-0.002		352	0.098	0.1	0.102	0.105	0.107	0.112	0.117	0.123	0.137	0.16	0.213	0.344	0.702	0.962	1.07	1.156	1.228	1.295	1.356	1.407	1.458	1.504	1.55	1.594	1.634	1.673	1.711	1.751	1.788	1.831	1.868	1.899	1.932	1.961	1.989	2.014	2.038	2.062	2.086	2.109	2.131	2.156	2.178	2.198	2.217
291.5	0.049	-0.002		353	0.097	0.098	0.1	0.103	0.106	0.11	0.115	0.122	0.136	0.158	0.211	0.342	0.7	0.961	1.069	1.155	1.227	1.294	1.355	1.407	1.457	1.504	1.55	1.594	1.634	1.673	1.711	1.752	1.788	1.831	1.868	1.899	1.933	1.962	1.99	2.015	2.039	2.063	2.087	2.11	2.132	2.157	2.178	2.199	2.218
292	0.048	-0.002		354	0.095	0.097	0.098	0.101	0.104	0.108	0.113	0.12	0.134	0.156	0.21	0.34	0.698	0.959	1.068	1.154	1.226	1.294	1.355	1.406	1.457	1.504	1.55	1.594	1.634	1.673	1.711	1.752	1.789	1.832	1.869	1.9	1.933	1.962	1.991	2.016	2.04	2.064	2.088	2.111	2.133	2.158	2.18	2.2	2.219
292.5	0.047	-0.002		355	0.093	0.095	0.097	0.1	0.102	0.107	0.112	0.119	0.133	0.155	0.208	0.338	0.696	0.958	1.067	1.153	1.226	1.293	1.355	1.406	1.457	1.504	1.55	1.594	1.635	1.674	1.712	1.752	1.789	1.832	1.869	1.901	1.934	1.963	1.991	2.017	2.041	2.065	2.089	2.112	2.134	2.16	2.181	2.201	2.22
293	0.046	-0.002		356	0.092	0.094	0.096	0.098	0.101	0.105	0.11	0.117	0.131	0.153	0.207	0.336	0.694	0.957	1.067	1.153	1.225	1.293	1.355	1.406	1.457	1.504	1.55	1.594	1.635	1.674	1.713	1.753	1.789	1.833	1.87	1.901	1.935	1.964	1.992	2.017	2.042	2.066	2.09	2.113	2.135	2.161	2.182	2.202	2.221
293.5	0.046	-0.002		357	0.091	0.093	0.095	0.097	0.1	0.104	0.109	0.116	0.13	0.152	0.205	0.335	0.692	0.956	1.066	1.152	1.225	1.293	1.354	1.406	1.457	1.504	1.55	1.594	1.635	1.674	1.713	1.753	1.79	1.834	1.87	1.902	1.935	1.965	1.992	2.018	2.043	2.067	2.09	2.114	2.136	2.162	2.183	2.203	2.222
294	0.045	-0.002		358	0.09	0.092	0.094	0.096	0.099	0.104	0.109	0.116	0.129	0.152	0.204	0.333	0.691	0.956	1.065	1.152	1.225	1.293	1.354	1.406	1.457	1.504	1.55	1.595	1.635	1.675	1.713	1.754	1.791	1.834	1.871	1.903	1.936	1.966	1.994	2.019	2.044	2.069	2.092	2.115	2.137	2.163	2.184	2.204	2.224
294.5	0.045	-0.002		359	0.089	0.091	0.093	0.096	0.099	0.103	0.108	0.115	0.129	0.151	0.204	0.332	0.69	0.955	1.065	1.152	1.224	1.293	1.354	1.406	1.457	1.504	1.551	1.595	1.636	1.675	1.714	1.755	1.791	1.835	1.872	1.904	1.937	1.967	1.995	2.02	2.045	2.07	2.093	2.116	2.138	2.164	2.185	2.206	2.225
295	0.045	-0.002		360	0.089	0.091	0.092	0.095	0.098	0.102	0.107	0.114	0.128	0.15	0.203	0.331	0.688	0.955	1.065	1.152	1.224	1.293	1.355	1.407	1.458	1.505	1.551	1.596	1.636	1.676	1.715	1.755	1.792	1.836	1.873	1.905	1.938	1.968	1.996	2.022	2.047	2.071	2.094	2.118	2.14	2.165	2.187	2.208	2.226
295.5	0.044	-0.002		361	0.088	0.09	0.092	0.095	0.098	0.102	0.107	0.114	0.128	0.15	0.202	0.33	0.687	0.955	1.065	1.152	1.225	1.293	1.355	1.407	1.458	1.505	1.552	1.597	1.637	1.677	1.716	1.756	1.793	1.837	1.874	1.906	1.94	1.969	1.997	2.023	2.048	2.072	2.096	2.119	2.141	2.167	2.188	2.209	2.227
296	0.044	-0.002		362	0.089	0.091	0.092	0.095	0.098	0.102	0.107	0.114	0.128	0.15	0.202	0.33	0.687	0.955	1.065	1.152	1.225	1.294	1.356	1.408	1.459	1.506	1.553	1.598	1.638	1.678	1.717	1.758	1.794	1.838	1.876	1.907	1.941	1.97	1.998	2.024	2.049	2.073	2.097	2.12	2.142	2.168	2.19	2.21	2.229
296.5	0.044	-0.002		363	0.089	0.091	0.093	0.095	0.098	0.103	0.108	0.115	0.129	0.15	0.202	0.329	0.686	0.955	1.066	1.152	1.226	1.294	1.357	1.409	1.46	1.507	1.553	1.598	1.639	1.679	1.718	1.758	1.795	1.839	1.877	1.908	1.942	1.971	2	2.026	2.05	2.075	2.099	2.122	2.143	2.17	2.191	2.211	2.231
297	0.044	-0.002		364	0.089	0.091	0.093	0.096	0.099	0.103	0.108	0.115	0.129	0.151	0.203	0.329	0.686	0.955	1.066	1.153	1.226	1.295	1.358	1.41	1.461	1.508	1.555	1.6	1.64	1.68	1.719	1.76	1.797	1.841	1.878	1.91	1.943	1.972	2.001	2.027	2.052	2.076	2.1	2.124	2.145	2.172	2.193	2.213	2.233
297.5	0.044	-0.002		365	0.09	0.092	0.094	0.097	0.1	0.104	0.109	0.116	0.13	0.151	0.203	0.329	0.685	0.956	1.067	1.154	1.227	1.296	1.359	1.411	1.462	1.509	1.556	1.601	1.642	1.681	1.72	1.761	1.798	1.842	1.88	1.911	1.945	1.974	2.003	2.028	2.053	2.077	2.101	2.125	2.147	2.174	2.194	2.215	2.235
298	0.045	-0.002		366	0.091	0.093	0.095	0.097	0.1	0.105	0.11	0.117	0.131	0.152	0.203	0.329	0.685	0.956	1.068	1.155	1.228	1.297	1.36	1.412	1.463	1.51	1.557	1.602	1.643	1.683	1.722	1.762	1.8	1.843	1.881	1.913	1.947	1.976	2.004	2.03	2.055	2.079	2.103	2.127	2.149	2.176	2.196	2.217	2.236
298.5	0.045	-0.002		367	0.092	0.094	0.096	0.098	0.101	0.106	0.111	0.118	0.132	0.153	0.204	0.329	0.685	0.957	1.069	1.156	1.229	1.298	1.361	1.413	1.465	1.512	1.558	1.603	1.645	1.684	1.723	1.764	1.801	1.845	1.883	1.914	1.948	1.977	2.006	2.032	2.057	2.081	2.105	2.128	2.151	2.177	2.198	2.219	2.238
299	0.045	-0.002		368	0.093	0.095	0.097	0.1	0.103	0.107	0.112	0.119	0.133	0.154	0.205	0.328	0.684	0.957	1.069	1.157	1.23	1.3	1.362	1.414	1.466	1.513	1.56	1.605	1.646	1.686	1.725	1.765	1.803	1.847	1.884	1.916	1.95	1.979	2.008	2.034	2.058	2.083	2.107	2.13	2.153	2.179	2.2	2.221	2.24
299.5	0.046	-0.002		369	0.094	0.097	0.098	0.101	0.104	0.108	0.113	0.12	0.134	0.155	0.205	0.328	0.683	0.958	1.07	1.158	1.231	1.301	1.363	1.416	1.467	1.514	1.561	1.606	1.647	1.687	1.726	1.767	1.804	1.848	1.886	1.918	1.952	1.981	2.009	2.035	2.06	2.085	2.109	2.132	2.154	2.181	2.202	2.223	2.242
300	0.046	-0.002		370	0.096	0.098	0.1	0.103	0.106	0.11	0.115	0.122	0.135	0.157	0.206	0.327	0.682	0.959	1.072	1.159	1.233	1.302	1.365	1.417	1.469	1.516	1.563	1.608	1.649	1.689	1.728	1.769	1.806	1.85	1.888	1.919	1.953	1.983	2.011	2.037	2.062	2.086	2.111	2.134	2.157	2.183	2.204	2.224	2.244
300.5	0.047	-0.002		371	0.098	0.1	0.102	0.104	0.107	0.112	0.117	0.124	0.137	0.158	0.207	0.328	0.682	0.96	1.073	1.16	1.234	1.304	1.367	1.419	1.471	1.518	1.565	1.61	1.651	1.691	1.73	1.771	1.808	1.852	1.889	1.921	1.955	1.985	2.013	2.039	2.064	2.088	2.113	2.136	2.158	2.184	2.206	2.226	2.246
301	0.048	-0.002		372	0.1	0.102	0.104	0.106	0.109	0.114	0.119	0.125	0.139	0.16	0.209	0.329	0.678	0.959	1.073	1.161	1.235	1.305	1.368	1.42	1.472	1.519	1.566	1.611	1.652	1.692	1.732	1.772	1.809	1.854	1.891	1.923	1.957	1.987	2.015	2.041	2.067	2.091	2.115	2.138	2.161	2.187	2.208	2.229	2.249
301.5	0.048	-0.002		373	0.102	0.104	0.106	0.109	0.111	0.116	0.121	0.128	0.141	0.162	0.212	0.33	0.675	0.958	1.072	1.161	1.235	1.305	1.368	1.421	1.473	1.52	1.567	1.613	1.654	1.694	1.733	1.774	1.811	1.856	1.893	1.925	1.959	1.989	2.017	2.043	2.069	2.093	2.117	2.14	2.163	2.189	2.211	2.231	2.251
302	0.049	-0.002		374	0.104	0.106	0.108	0.111	0.114	0.118	0.123	0.13	0.143	0.164	0.214	0.331	0.671	0.957	1.072	1.161	1.236	1.306	1.369	1.422	1.474	1.522	1.569	1.614	1.655	1.695	1.734	1.776	1.813	1.857	1.895	1.927	1.961	1.991	2.019	2.045	2.071	2.095	2.119	2.142	2.165	2.192	2.213	2.234	2.254
302.5	0.05	-0.002		375	0.106	0.108	0.11	0.113	0.116	0.12	0.125	0.132	0.145	0.166	0.216	0.333	0.672	0.959	1.074	1.163	1.238	1.308	1.371	1.424	1.476	1.524	1.571	1.616	1.657	1.697	1.736	1.778	1.815	1.859	1.897	1.929	1.963	1.993	2.022	2.048	2.073	2.097	2.121	2.145	2.167	2.194	2.216	2.236	2.256
303	0.051	-0.002		376	0.109	0.111	0.112	0.115	0.118	0.122	0.127	0.134	0.147	0.168	0.218	0.334	0.673	0.96	1.075	1.165	1.239	1.309	1.373	1.426	1.478	1.526	1.573	1.618	1.659	1.699	1.739	1.78	1.817	1.862	1.899	1.931	1.965	1.995	2.024	2.05	2.075	2.1	2.124	2.147	2.17	2.196	2.218	2.239	2.258
303.5	0.051	-0.002		377	0.111	0.113	0.115	0.117	0.12	0.124	0.129	0.136	0.149	0.17	0.22	0.336	0.674	0.961	1.077	1.166	1.241	1.311	1.375	1.428	1.48	1.528	1.575	1.62	1.662	1.702	1.741	1.782	1.819	1.864	1.902	1.933	1.967	1.997	2.026	2.052	2.077	2.102	2.126	2.149	2.172	2.199	2.22	2.241	2.261
304	0.052	-0.002		378	0.113	0.115	0.117	0.119	0.122	0.126	0.131	0.138	0.151	0.172	0.221	0.337	0.675	0.963	1.079	1.168	1.243	1.313	1.377	1.43	1.481	1.529	1.577	1.622	1.664	1.704	1.743	1.784	1.821	1.866	1.904	1.936	1.97	2	2.028	2.054	2.08	2.104	2.128	2.152	2.175	2.201	2.222	2.243	2.263
304.5	0.053	-0.002		379	0.115	0.117	0.119	0.121	0.124	0.128	0.133	0.14	0.153	0.174	0.223	0.339	0.676	0.964	1.08	1.17	1.245	1.315	1.378	1.431	1.483	1.531	1.579	1.624	1.666	1.706	1.745	1.786	1.823	1.868	1.906	1.938	1.972	2.002	2.03	2.057	2.082	2.106	2.131	2.154	2.177	2.203	2.225	2.245	2.265
305	0.054	-0.002		380	0.117	0.119	0.121	0.123	0.126	0.13	0.135	0.142	0.155	0.176	0.225	0.34	0.675	0.965	1.081	1.171	1.246	1.316	1.38	1.433	1.485	1.533	1.58	1.626	1.668	1.708	1.747	1.788	1.825	1.87	1.908	1.94	1.974	2.004	2.032	2.058	2.083	2.108	2.132	2.156	2.179	2.205	2.227	2.248	2.267
305.5	0.055	-0.002		381	0.118	0.12	0.122	0.125	0.128	0.132	0.137	0.143	0.157	0.177	0.226	0.34	0.675	0.966	1.082	1.172	1.247	1.318	1.381	1.434	1.487	1.535	1.582	1.628	1.669	1.709	1.748	1.79	1.827	1.872	1.91	1.941	1.976	2.005	2.034	2.06	2.085	2.11	2.134	2.158	2.181	2.207	2.229	2.25	2.269
306	0.056	-0.002		382	0.12	0.122	0.124	0.126	0.129	0.133	0.138	0.145	0.158	0.179	0.227	0.341	0.674	0.966	1.083	1.173	1.248	1.319	1.382	1.436	1.488	1.536	1.583	1.629	1.671	1.711	1.75	1.791	1.829	1.873	1.911	1.943	1.978	2.007	2.036	2.062	2.087	2.112	2.136	2.16	2.183	2.209	2.231	2.252	2.271
306.5	0.057	-0.002		383	0.122	0.124	0.125	0.128	0.131	0.135	0.14	0.146	0.16	0.18	0.229	0.342	0.675	0.967	1.084	1.174	1.25	1.32	1.384	1.437	1.489	1.538	1.585	1.631	1.672	1.713	1.752	1.793	1.83	1.875	1.913	1.945	1.979	2.009	2.038	2.064	2.09	2.114	2.138	2.161	2.185	2.211	2.232	2.254	2.274
307	0.058	-0.002		384	0.123	0.125	0.127	0.129	0.132	0.136	0.141	0.148	0.161	0.182	0.23	0.343	0.675	0.968	1.085	1.175	1.251	1.322	1.385	1.439	1.491	1.539	1.587	1.632	1.674	1.714	1.754	1.795	1.832	1.877	1.915	1.947	1.981	2.011	2.04	2.066	2.091	2.116	2.14	2.164	2.187	2.214	2.235	2.256	2.276
307.5	0.059	-0.002		385	0.124	0.126	0.128	0.131	0.133	0.137	0.142	0.149	0.162	0.183	0.231	0.343	0.675	0.969	1.086	1.176	1.252	1.323	1.387	1.44	1.492	1.541	1.588	1.634	1.675	1.716	1.755	1.797	1.834	1.879	1.917	1.949	1.983	2.013	2.042	2.068	2.093	2.118	2.142	2.165	2.189	2.215	2.237	2.258	2.278
308	0.061	-0.002		386	0.125	0.127	0.129	0.132	0.134	0.138	0.143	0.15	0.163	0.184	0.232	0.344	0.675	0.969	1.087	1.177	1.253	1.324	1.388	1.441	1.493	1.542	1.59	1.635	1.677	1.717	1.757	1.798	1.836	1.881	1.918	1.95	1.985	2.015	2.043	2.07	2.095	2.12	2.144	2.167	2.191	2.217	2.239	2.26	2.279
308.5	0.062	-0.002		387	0.126	0.128	0.13	0.132	0.135	0.139	0.144	0.151	0.164	0.184	0.232	0.344	0.675	0.969	1.087	1.178	1.254	1.325	1.389	1.442	1.495	1.543	1.591	1.636	1.678	1.718	1.758	1.799	1.837	1.882	1.92	1.952	1.986	2.017	2.045	2.072	2.097	2.122	2.146	2.169	2.192	2.219	2.241	2.262	2.281
309	0.063	-0.002		388	0.127	0.129	0.13	0.133	0.136	0.14	0.145	0.151	0.165	0.185	0.233	0.345	0.675	0.97	1.087	1.178	1.254	1.325	1.389	1.443	1.495	1.544	1.592	1.638	1.679	1.719	1.759	1.801	1.838	1.883	1.921	1.954	1.988	2.018	2.047	2.073	2.098	2.123	2.147	2.171	2.194	2.221	2.243	2.264	2.283
309.5	0.064	-0.002		389	0.127	0.129	0.131	0.133	0.136	0.14	0.145	0.152	0.165	0.185	0.233	0.345	0.674	0.97	1.088	1.179	1.255	1.326	1.39	1.444	1.496	1.545	1.593	1.638	1.68	1.721	1.76	1.802	1.84	1.884	1.922	1.955	1.989	2.019	2.048	2.075	2.1	2.125	2.149	2.172	2.196	2.223	2.244	2.265	2.285
310	0.065	-0.002		390	0.127	0.129	0.131	0.133	0.136	0.14	0.145	0.152	0.165	0.185	0.233	0.344	0.673	0.969	1.088	1.179	1.255	1.326	1.39	1.444	1.497	1.545	1.593	1.639	1.681	1.722	1.761	1.803	1.841	1.885	1.924	1.956	1.99	2.02	2.049	2.076	2.101	2.126	2.15	2.174	2.197	2.224	2.245	2.267	2.287
310.5	0.066	-0.002		391	0.127	0.129	0.131	0.133	0.136	0.14	0.145	0.152	0.165	0.185	0.233	0.344	0.672	0.969	1.087	1.179	1.255	1.326	1.391	1.444	1.497	1.546	1.594	1.64	1.682	1.722	1.762	1.804	1.842	1.886	1.925	1.957	1.992	2.022	2.051	2.077	2.102	2.127	2.152	2.175	2.198	2.226	2.247	2.268	2.288
311	0.067	-0.002		392	0.127	0.129	0.131	0.133	0.136	0.14	0.145	0.151	0.165	0.185	0.233	0.343	0.671	0.968	1.087	1.178	1.255	1.326	1.391	1.445	1.498	1.546	1.594	1.64	1.683	1.723	1.763	1.804	1.842	1.887	1.926	1.958	1.993	2.023	2.052	2.078	2.103	2.128	2.153	2.176	2.2	2.227	2.248	2.27	2.29
311.5	0.069	-0.002		393	0.126	0.128	0.13	0.133	0.135	0.139	0.144	0.151	0.164	0.185	0.232	0.342	0.67	0.968	1.086	1.178	1.255	1.326	1.391	1.445	1.498	1.547	1.595	1.641	1.683	1.724	1.763	1.805	1.843	1.888	1.927	1.959	1.994	2.024	2.053	2.079	2.105	2.13	2.154	2.178	2.201	2.228	2.25	2.271	2.291
312	0.07	-0.002		394	0.126	0.128	0.129	0.132	0.135	0.139	0.144	0.15	0.164	0.184	0.231	0.342	0.669	0.967	1.086	1.178	1.254	1.326	1.391	1.445	1.498	1.547	1.595	1.641	1.683	1.724	1.764	1.806	1.844	1.889	1.927	1.96	1.995	2.025	2.054	2.08	2.106	2.131	2.155	2.179	2.202	2.229	2.251	2.272	2.292
312.5	0.071	-0.002		395	0.125	0.127	0.129	0.131	0.134	0.138	0.143	0.149	0.163	0.183	0.231	0.34	0.667	0.966	1.085	1.177	1.254	1.326	1.391	1.445	1.498	1.547	1.595	1.641	1.684	1.725	1.765	1.806	1.844	1.89	1.928	1.96	1.995	2.026	2.054	2.081	2.107	2.132	2.156	2.18	2.203	2.23	2.253	2.273	2.294
313	0.072	-0.002		396	0.124	0.126	0.127	0.13	0.133	0.137	0.142	0.148	0.162	0.182	0.23	0.339	0.665	0.964	1.084	1.176	1.253	1.325	1.39	1.444	1.498	1.547	1.595	1.641	1.684	1.725	1.765	1.806	1.845	1.89	1.928	1.961	1.996	2.026	2.055	2.082	2.108	2.133	2.157	2.181	2.204	2.231	2.254	2.274	2.295
313.5	0.074	-0.002		397	0.123	0.125	0.126	0.129	0.132	0.136	0.141	0.147	0.161	0.181	0.228	0.338	0.663	0.963	1.083	1.175	1.252	1.325	1.39	1.444	1.498	1.547	1.595	1.641	1.684	1.725	1.765	1.807	1.845	1.89	1.929	1.962	1.996	2.027	2.056	2.083	2.108	2.134	2.158	2.182	2.205	2.232	2.255	2.275	2.296
314	0.075	-0.002		398	0.121	0.123	0.125	0.127	0.13	0.134	0.139	0.146	0.159	0.18	0.227	0.336	0.661	0.962	1.082	1.174	1.251	1.324	1.389	1.444	1.497	1.546	1.595	1.641	1.684	1.725	1.765	1.807	1.845	1.891	1.929	1.962	1.997	2.028	2.057	2.083	2.109	2.134	2.159	2.183	2.206	2.233	2.255	2.277	2.297
314.5	0.076	-0.002		399	0.12	0.122	0.124	0.126	0.129	0.133	0.138	0.144	0.158	0.178	0.225	0.334	0.659	0.96	1.08	1.173	1.25	1.323	1.388	1.443	1.497	1.546	1.594	1.641	1.684	1.725	1.765	1.807	1.845	1.891	1.93	1.963	1.997	2.028	2.057	2.084	2.11	2.135	2.16	2.184	2.207	2.234	2.256	2.278	2.298
315	0.077	-0.002		400	0.119	0.121	0.123	0.125	0.128	0.132	0.137	0.144	0.157	0.177	0.224	0.333	0.658	0.959	1.079	1.172	1.25	1.322	1.388	1.442	1.496	1.546	1.594	1.641	1.684	1.725	1.765	1.807	1.845	1.891	1.93	1.963	1.998	2.028	2.058	2.084	2.11	2.136	2.16	2.184	2.208	2.235	2.257	2.279	2.299
315.5	0.078	-0.002
316	0.08	-0.002
316.5	0.081	-0.002
317	0.082	-0.002
317.5	0.083	-0.002
318	0.084	-0.002
318.5	0.085	-0.002
319	0.086	-0.002
319.5	0.087	-0.002
320	0.088	-0.002
320.5	0.089	-0.002
321	0.09	-0.002
321.5	0.091	-0.002
322	0.092	-0.002
322.5	0.093	-0.002
323	0.093	-0.002
323.5	0.094	-0.002
324	0.095	-0.002
324.5	0.096	-0.002
325	0.096	-0.002
325.5	0.097	-0.002
326	0.097	-0.002
326.5	0.097	-0.002
327	0.098	-0.002
327.5	0.098	-0.002
328	0.098	-0.002
328.5	0.099	-0.002
329	0.099	-0.002
329.5	0.099	-0.002
330	0.099	-0.002
330.5	0.099	-0.002
331	0.099	-0.002
331.5	0.099	-0.002
332	0.099	-0.002
332.5	0.098	-0.002
333	0.098	-0.002
333.5	0.098	-0.002
334	0.097	-0.002
334.5	0.097	-0.002
335	0.096	-0.002
335.5	0.096	-0.002
336	0.095	-0.002
336.5	0.094	-0.002
337	0.094	-0.002
337.5	0.093	-0.002
338	0.092	-0.002
338.5	0.091	-0.002
339	0.09	-0.002
339.5	0.089	-0.002
340	0.088	-0.002
340.5	0.087	-0.002
341	0.086	-0.002
341.5	0.085	-0.002
342	0.084	-0.002
342.5	0.083	-0.002
343	0.082	-0.002
343.5	0.081	-0.002
344	0.079	-0.002
344.5	0.078	-0.002
345	0.077	-0.002
345.5	0.076	-0.002
346	0.074	-0.002
346.5	0.073	-0.002
347	0.072	-0.002
347.5	0.071	-0.002
348	0.07	-0.002
348.5	0.068	-0.002
349	0.067	-0.002
349.5	0.066	-0.002
350	0.065	-0.002
350.5	0.064	-0.002
351	0.062	-0.002
351.5	0.061	-0.002
352	0.06	-0.002
352.5	0.059	-0.002
353	0.058	-0.002
353.5	0.057	-0.002
354	0.057	-0.002
354.5	0.056	-0.002
355	0.055	-0.002
355.5	0.054	-0.002
356	0.054	-0.002
356.5	0.053	-0.002
357	0.052	-0.002
357.5	0.052	-0.002
358	0.051	-0.002
358.5	0.051	-0.002
359	0.051	-0.002
359.5	0.05	-0.002
360	0.05	-0.002
360.5	0.05	-0.002
361	0.05	-0.002
361.5	0.05	-0.002
362	0.05	-0.002
362.5	0.05	-0.002
363	0.05	-0.002
363.5	0.05	-0.002
364	0.051	-0.002
364.5	0.051	-0.002
365	0.051	-0.002
365.5	0.052	-0.002
366	0.052	-0.002
366.5	0.053	-0.002
367	0.054	-0.002
367.5	0.054	-0.002
368	0.055	-0.002
368.5	0.056	-0.002
369	0.056	-0.002
369.5	0.057	-0.002
370	0.058	-0.002
370.5	0.059	-0.002
371	0.06	-0.002
371.5	0.061	-0.002
372	0.062	-0.002
372.5	0.064	-0.002
373	0.065	-0.002
373.5	0.066	-0.002
374	0.067	-0.002
374.5	0.069	-0.002
375	0.07	-0.002
375.5	0.071	-0.002
376	0.072	-0.002
376.5	0.073	-0.002
377	0.075	-0.002
377.5	0.076	-0.002
378	0.077	-0.002
378.5	0.078	-0.002
379	0.079	-0.002
379.5	0.08	-0.002
380	0.081	-0.002
380.5	0.082	-0.002
381	0.083	-0.002
381.5	0.084	-0.002
382	0.085	-0.002
382.5	0.086	-0.002
383	0.087	-0.002
383.5	0.088	-0.002
384	0.089	-0.002
384.5	0.09	-0.002
385	0.09	-0.002
385.5	0.091	-0.002
386	0.091	-0.002
386.5	0.092	-0.002
387	0.092	-0.002
387.5	0.093	-0.002
388	0.093	-0.002
388.5	0.093	-0.002
389	0.093	-0.002
389.5	0.094	-0.002
390	0.094	-0.002
390.5	0.094	-0.002
391	0.094	-0.002
391.5	0.094	-0.002
392	0.094	-0.002
392.5	0.093	-0.002
393	0.093	-0.002
393.5	0.093	-0.002
394	0.092	-0.002
394.5	0.092	-0.002
395	0.091	-0.002
395.5	0.091	-0.002
396	0.09	-0.002
396.5	0.09	-0.002
397	0.089	-0.002
397.5	0.088	-0.002
398	0.088	-0.002
398.5	0.087	-0.002
399	0.086	-0.002
399.5	0.085	-0.002
400	0.085	-0.002
[truncated: 39 more columns]

## Sheet: Fig. 5c,6abc, Suppl. Fig. 15,17
Zeta potential (mV)
Fig. 6c, Suppl. Fig. 15
A_tot (m2/L)	2.9mM HCl, 2.9mM KCl		2.9mM HCl, 2.9mM KCl, 4mM HCOOH		2.9mM HCl, 2.9mM KCl, 26.5mM HCOOH		2.9mM HCl, 2.9mM KCl, 50mM HCOOH
	{100}	{111}	{100}	{111}	{100}	{111}	{100}	{111}
30	-0.8	-5.3	-1	-3.8	-0.7	-3.2	-3.9	-3.4
20	-1.8	-5.3	-2.6	-3.6	-4	-3.1	-5.5	-3.4
10	-2.8	-4.4	-4.2	-4.1	-5	-4.1	-6	-3.8
3	-19.4	-13.5	-5.1	-12.9	-7.5	-4.5	-7.5	-4.2
Suppl. Fig. 17
A_tot (m2/L)	{100}	StDev		A_tot (m2/L)	{111}	StDev
30	-13.6	0.6		30	-9.7	0.2
10	-16.3	0.1		20	-8.3	0.1
3	-16	0.2		10	-8.8	0.1
				3	-8.7	0.1
Fig. 5c
A_tot (m2/L)	{100}	StDev		A_tot (m2/L)	{111}	StDev
30	-0.7	0.1		30	-3.2	0.5
20	-4	0.5		20	-3.1	0.1
10	-5	0.6		10	-4.1	0.1
3	-7.5	0.4		3	-4.5	0.3
Fig. 6abc
A_tot (m2/L)	2.9mM HCl, 2.9mM KCl		5.8mM HCl		5.8mM KCl
	{100}	{111}	{100}	{111}	{100}	{111}
30	-0.8	-5.3	-2.6	0.6	-15.5	-10
20	-1.8	-5.3	-4.3	-0.3	-16	-10.9
10	-2.8	-4.4	-4.8	-1.6	-16.9	-11.4
3	-19.4	-13.5	-4.6	-0.6	-18.4	-11.6

## Sheet: Fig. 6d, Suppl. Fig. 18
TOF-SIMS
	^194Pt-	^195Pt-	^194PtCl-	^194PtCO_2H-
mass	193.964	194.967	228.933	238.971
{111} at A_tot of 30 m2/L	2887	4376	5986	1098
	2719	4110	5710	950
	3675	5766	6858	1714
	2507	3875	4876	1112
	2644	4142	5403	1128
{111} at A_tot of 3 m2/L	902	1407	1731	667
	672	1009	1248	494
	1235	1851	2406	832
	842	1316	1658	556
	738	980	1331	366
{100} at A_tot of 30 m2/L	23588	36997	13346	14544
	19405	33032	14629	16684
	18435	30853	13748	17436
	18672	31318	14458	15341
	20436	34513	12938	18505
{100} at A_tot of 3 m2/L	7373	12447	10711	7099
	1181	2075	1833	1504
	2363	4343	3165	2919
	5793	10096	8573	7115

## Sheet: Fig. 5ab
Time (s)	Absorbance	Time (s)	pH
540	4.172	275	2.492
570	4.359	362	2.488
600	4.665	440	2.494
630	4.716	505	2.421
660	4.798	521	2.419
700	4.893	633	2.411
730	4.823	653	2.41
770	4.861	772	2.399
810	4.879	795	2.391
840	4.893	813	2.387
870	4.892	833	2.386
900	4.967	870	2.38
930	5.071	1013	2.385
960	4.916	1028	2.382
990	4.94	1049	2.38
1020	4.845	1063	2.379
1050	4.867	1083	2.378
1090	4.83	1105	2.373
1120	4.834	1125	2.372
1160	4.811	1305	2.376
1190	4.66	1331	2.369
1220	4.726	1416	2.363
1260	4.705	1430	2.38
1290	4.702	1564	2.376
1320	4.653	1597	2.369
1350	4.608	1610	2.367
1380	4.628	1860	2.376
1410	4.567	1893	2.37
1440	4.548	1906	2.368
1480	4.438	1929	2.367
1510	4.412	2130	2.363
1550	4.453	2150	2.363
1580	4.391	2290	2.363
1620	4.353	2313	2.362
1650	4.34	2488	2.371
1680	4.292	2516	2.368
1710	4.272	2587	2.365
1740	4.255	2653	2.364
1770	4.246	2816	2.369
1800	4.182	2825	2.367
1830	4.164	2884	2.359
1860	4.155	2945	2.359
1900	4.122	2995	2.354
1930	4.125	3253	2.358
1970	4.089	3610	2.371
2000	4.066
2030	4.023
2070	4.007
2100	3.998
2130	3.965
2160	3.957
2200	3.92
2230	3.91
2310	3.859
2370	3.827
2450	3.797
2520	3.762
2700	3.682
2900	3.604
2940	3.595
3000	3.571
3120	3.532
3180	3.515
3210	3.506
3240	3.498
3270	3.491
3300	3.481
3330	3.472
3390	3.459
3420	3.447
3480	3.435
3510	3.425
3540	3.42
3600	3.403

## Sheet: Fig. 5de
Separation (nm)	P100/P111	P111/P100
0.1	1591.66	1.47761e+08
0.102903	1557.9	1.45625e+08
0.105806	1525.38	1.43462e+08
0.108709	1494.04	1.41276e+08
0.111612	1463.8	1.39073e+08
0.114515	1434.61	1.36858e+08
0.117417	1406.4	1.34635e+08
0.12032	1379.12	1.32408e+08
0.123223	1352.73	1.30181e+08
0.126126	1327.17	1.27957e+08
0.129029	1302.41	1.25739e+08
0.131932	1278.4	1.23529e+08
0.134835	1255.12	1.2133e+08
0.137738	1232.52	1.19145e+08
0.140641	1210.57	1.16975e+08
0.143544	1189.25	1.14822e+08
0.146446	1168.53	1.12688e+08
0.149349	1148.38	1.10575e+08
0.152252	1128.78	1.08483e+08
0.155155	1109.7	1.06413e+08
0.158058	1091.13	1.04367e+08
0.160961	1073.03	1.02346e+08
0.163864	1055.41	1.00351e+08
0.166767	1038.22	9.83814e+07
0.16967	1021.47	9.64387e+07
0.172573	1005.13	9.45233e+07
0.175475	989.191	9.26355e+07
0.178378	973.632	9.07758e+07
0.181281	958.443	8.89444e+07
0.184184	943.611	8.71415e+07
0.187087	929.123	8.53673e+07
0.18999	914.967	8.36219e+07
0.192893	901.132	8.19053e+07
0.195796	887.608	8.02177e+07
0.198699	874.384	7.85588e+07
0.201602	861.45	7.69287e+07
0.204505	848.798	7.53273e+07
0.207407	836.419	7.37544e+07
0.21031	824.303	7.22099e+07
0.213213	812.443	7.06936e+07
0.216116	800.832	6.92052e+07
0.219019	789.461	6.77445e+07
0.221922	778.323	6.63114e+07
0.224825	767.413	6.49054e+07
0.227728	756.722	6.35264e+07
0.230631	746.245	6.2174e+07
0.233534	735.976	6.08479e+07
0.236436	725.909	5.95478e+07
0.239339	716.039	5.82733e+07
0.242242	706.359	5.70242e+07
0.245145	696.865	5.58e+07
0.248048	687.552	5.46005e+07
0.250951	678.415	5.34251e+07
0.253854	669.45	5.22737e+07
0.256757	660.651	5.11458e+07
0.25966	652.015	5.0041e+07
0.262563	643.538	4.89591e+07
0.265465	635.214	4.78995e+07
0.268368	627.042	4.6862e+07
0.271271	619.016	4.58461e+07
0.274174	611.134	4.48515e+07
0.277077	603.391	4.38778e+07
0.27998	595.784	4.29247e+07
0.282883	588.311	4.19917e+07
0.285786	580.967	4.10786e+07
0.288689	573.75	4.01849e+07
0.291592	566.657	3.93103e+07
0.294494	559.685	3.84544e+07
0.297397	552.831	3.76168e+07
0.3003	546.093	3.67973e+07
0.303203	539.467	3.59955e+07
0.306106	532.952	3.5211e+07
0.309009	526.544	3.44435e+07
0.311912	520.242	3.36926e+07
0.314815	514.043	3.29581e+07
0.317718	507.945	3.22395e+07
0.320621	501.946	3.15367e+07
0.323524	496.043	3.08491e+07
0.326426	490.234	3.01767e+07
0.329329	484.518	2.95189e+07
0.332232	478.893	2.88756e+07
0.335135	473.356	2.82464e+07
0.338038	467.906	2.7631e+07
0.340941	462.54	2.70292e+07
0.343844	457.259	2.64407e+07
0.346747	452.058	2.58651e+07
0.34965	446.937	2.53022e+07
0.352553	441.895	2.47518e+07
0.355455	436.929	2.42136e+07
0.358358	432.039	2.36872e+07
0.361261	427.222	2.31725e+07
0.364164	422.477	2.26693e+07
0.367067	417.803	2.21771e+07
0.36997	413.199	2.16959e+07
0.372873	408.662	2.12254e+07
0.375776	404.192	2.07653e+07
0.378679	399.788	2.03155e+07
0.381582	395.448	1.98756e+07
0.384484	391.171	1.94455e+07
0.387387	386.956	1.9025e+07
0.39029	382.801	1.86138e+07
0.393193	378.706	1.82118e+07
0.396096	374.67	1.78187e+07
0.398999	370.69	1.74343e+07
0.401902	366.767	1.70585e+07
0.404805	362.9	1.66911e+07
0.407708	359.086	1.63318e+07
0.410611	355.326	1.59806e+07
0.413514	351.618	1.56371e+07
0.416416	347.962	1.53013e+07
0.419319	344.356	1.4973e+07
0.422222	340.8	1.46519e+07
0.425125	337.292	1.4338e+07
0.428028	333.832	1.40311e+07
0.430931	330.42	1.3731e+07
0.433834	327.053	1.34376e+07
0.436737	323.732	1.31507e+07
0.43964	320.455	1.28701e+07
0.442543	317.223	1.25958e+07
0.445445	314.033	1.23276e+07
0.448348	310.886	1.20653e+07
0.451251	307.78	1.18089e+07
0.454154	304.716	1.15581e+07
0.457057	301.692	1.13129e+07
0.45996	298.707	1.10731e+07
0.462863	295.761	1.08386e+07
0.465766	292.854	1.06093e+07
0.468669	289.984	1.03851e+07
0.471572	287.151	1.01659e+07
0.474474	284.355	9.95146e+06
0.477377	281.594	9.74178e+06
0.48028	278.869	9.53673e+06
0.483183	276.179	9.33621e+06
0.486086	273.522	9.1401e+06
0.488989	270.9	8.94832e+06
0.491892	268.31	8.76075e+06
0.494795	265.753	8.57732e+06
0.497698	263.228	8.39791e+06
0.500601	260.734	8.22245e+06
0.503504	258.271	8.05084e+06
0.506406	255.839	7.883e+06
0.509309	253.437	7.71884e+06
0.512212	251.065	7.55827e+06
0.515115	248.721	7.40122e+06
0.518018	246.407	7.2476e+06
0.520921	244.12	7.09735e+06
0.523824	241.862	6.95037e+06
0.526727	239.631	6.80661e+06
0.52963	237.426	6.66598e+06
0.532533	235.249	6.52841e+06
0.535435	233.097	6.39384e+06
0.538338	230.972	6.2622e+06
0.541241	228.871	6.13341e+06
0.544144	226.796	6.00743e+06
0.547047	224.745	5.88418e+06
0.54995	222.719	5.7636e+06
0.552853	220.716	5.64563e+06
0.555756	218.737	5.53022e+06
0.558659	216.781	5.4173e+06
0.561562	214.848	5.30683e+06
0.564464	212.938	5.19873e+06
0.567367	211.05	5.09297e+06
0.57027	209.184	4.98948e+06
0.573173	207.339	4.88823e+06
0.576076	205.515	4.78915e+06
0.578979	203.713	4.6922e+06
0.581882	201.931	4.59733e+06
0.584785	200.17	4.50449e+06
0.587688	198.428	4.41365e+06
0.590591	196.707	4.32474e+06
0.593493	195.005	4.23774e+06
0.596396	193.322	4.15259e+06
0.599299	191.658	4.06927e+06
0.602202	190.013	3.98771e+06
0.605105	188.386	3.9079e+06
0.608008	186.777	3.82978e+06
0.610911	185.187	3.75332e+06
0.613814	183.614	3.67849e+06
0.616717	182.058	3.60524e+06
0.61962	180.52	3.53354e+06
0.622523	178.999	3.46336e+06
0.625425	177.494	3.39467e+06
0.628328	176.006	3.32742e+06
0.631231	174.534	3.26159e+06
0.634134	173.078	3.19715e+06
0.637037	171.638	3.13407e+06
0.63994	170.214	3.07231e+06
0.642843	168.805	3.01185e+06
0.645746	167.411	2.95265e+06
0.648649	166.033	2.8947e+06
0.651552	164.669	2.83796e+06
0.654454	163.32	2.78241e+06
0.657357	161.985	2.72801e+06
0.66026	160.664	2.67476e+06
0.663163	159.358	2.62261e+06
0.666066	158.065	2.57154e+06
0.668969	156.786	2.52154e+06
0.671872	155.521	2.47258e+06
0.674775	154.269	2.42463e+06
0.677678	153.03	2.37767e+06
0.680581	151.804	2.33169e+06
0.683483	150.591	2.28666e+06
0.686386	149.39	2.24256e+06
0.689289	148.202	2.19936e+06
0.692192	147.026	2.15706e+06
0.695095	145.863	2.11563e+06
0.697998	144.711	2.07505e+06
0.700901	143.572	2.0353e+06
0.703804	142.444	1.99636e+06
0.706707	141.327	1.95823e+06
0.70961	140.222	1.92087e+06
0.712513	139.129	1.88428e+06
0.715415	138.046	1.84843e+06
0.718318	136.974	1.81332e+06
0.721221	135.914	1.77891e+06
0.724124	134.864	1.74521e+06
0.727027	133.824	1.7122e+06
0.72993	132.795	1.67985e+06
0.732833	131.777	1.64816e+06
0.735736	130.768	1.6171e+06
0.738639	129.77	1.58668e+06
0.741542	128.782	1.55687e+06
0.744444	127.803	1.52766e+06
0.747347	126.834	1.49904e+06
0.75025	125.875	1.471e+06
0.753153	124.925	1.44352e+06
0.756056	123.985	1.41659e+06
0.758959	123.054	1.3902e+06
0.761862	122.132	1.36433e+06
0.764765	121.219	1.33899e+06
0.767668	120.315	1.31415e+06
0.770571	119.419	1.2898e+06
0.773473	118.533	1.26594e+06
0.776376	117.655	1.24256e+06
0.779279	116.785	1.21964e+06
0.782182	115.924	1.19717e+06
0.785085	115.071	1.17515e+06
0.787988	114.227	1.15357e+06
0.790891	113.39	1.13241e+06
0.793794	112.562	1.11167e+06
0.796697	111.741	1.09133e+06
0.7996	110.929	1.0714e+06
0.802503	110.124	1.05186e+06
0.805405	109.326	1.03271e+06
0.808308	108.537	1.01393e+06
0.811211	107.754	995514
0.814114	106.979	977462
0.817017	106.212	959762
0.81992	105.451	942408
0.822823	104.698	925392
0.825726	103.952	908707
0.828629	103.212	892347
0.831532	102.48	876304
0.834434	101.754	860572
0.837337	101.035	845145
0.84024	100.323	830016
0.843143	99.6175	815179
0.846046	98.9183	800629
0.848949	98.2256	786359
0.851852	97.5392	772363
0.854755	96.8591	758637
0.857658	96.1853	745174
0.860561	95.5176	731969
0.863463	94.8559	719016
0.866366	94.2003	706311
0.869269	93.5506	693849
0.872172	92.9068	681624
0.875075	92.2688	669632
0.877978	91.6366	657869
0.880881	91.01	646328
0.883784	90.3891	635007
0.886687	89.7737	623899
0.88959	89.1638	613002
0.892492	88.5594	602311
0.895395	87.9604	591822
0.898298	87.3666	581530
0.901201	86.7782	571432
0.904104	86.1949	561524
0.907007	85.6168	551801
0.90991	85.0438	542261
0.912813	84.4758	532900
0.915716	83.9128	523713
0.918619	83.3548	514698
0.921522	82.8016	505851
0.924424	82.2533	497169
0.927327	81.7097	488649
0.93023	81.1709	480286
0.933133	80.6367	472079
0.936036	80.1072	464023
0.938939	79.5822	456117
0.941842	79.0618	448357
0.944745	78.5458	440740
0.947648	78.0343	433263
0.950551	77.5272	425924
0.953453	77.0244	418720
0.956356	76.5259	411648
0.959259	76.0317	404705
0.962162	75.5417	397890
0.965065	75.0558	391199
0.967968	74.5741	384630
0.970871	74.0964	378181
0.973774	73.6228	371850
0.976677	73.1531	365633
0.97958	72.6874	359530
0.982482	72.2257	353537
0.985385	71.7678	347653
0.988288	71.3137	341875
0.991191	70.8634	336201
0.994094	70.4169	330630
0.996997	69.9741	325159
0.9999	69.535	319787
1.0028	69.0995	314511
1.00571	68.6676	309330
1.00861	68.2393	304241
1.01151	67.8145	299244
1.01441	67.3932	294336
1.01732	66.9754	289515
1.02022	66.561	284781
1.02312	66.15	280130
1.02603	65.7424	275563
1.02893	65.3381	271076
1.03183	64.9371	266669
1.03473	64.5393	262340
1.03764	64.1447	258088
1.04054	63.7534	253910
1.04344	63.3652	249806
1.04635	62.9802	245775
1.04925	62.5982	241814
1.05215	62.2193	237923
1.05506	61.8435	234100
1.05796	61.4707	230344
1.06086	61.1008	226654
1.06376	60.734	223029
1.06667	60.37	219466
1.06957	60.0089	215966
1.07247	59.6507	212526
1.07538	59.2953	209146
1.07828	58.9428	205825
1.08118	58.593	202562
1.08408	58.246	199354
1.08699	57.9017	196203
1.08989	57.5601	193105
1.09279	57.2212	190062
1.0957	56.885	187070
1.0986	56.5514	184130
1.1015	56.2204	181240
1.1044	55.8919	178400
1.10731	55.5661	175609
1.11021	55.2427	172865
1.11311	54.9219	170168
1.11602	54.6035	167517
1.11892	54.2876	164911
1.12182	53.9741	162349
1.12472	53.663	159831
1.12763	53.3544	157356
1.13053	53.0481	154923
1.13343	52.7441	152530
1.13634	52.4425	150179
1.13924	52.1431	147866
1.14214	51.8461	145593
1.14505	51.5513	143358
1.14795	51.2587	141161
1.15085	50.9684	139000
1.15375	50.6802	136876
1.15666	50.3943	134787
1.15956	50.1105	132733
1.16246	49.8288	130713
1.16537	49.5492	128727
1.16827	49.2718	126774
1.17117	48.9964	124854
1.17407	48.723	122965
1.17698	48.4518	121108
1.17988	48.1825	119281
1.18278	47.9152	117485
1.18569	47.65	115718
1.18859	47.3866	113980
1.19149	47.1253	112271
1.19439	46.8659	110590
1.1973	46.6083	108937
1.2002	46.3527	107311
1.2031	46.099	105711
1.20601	45.8471	104138
1.20891	45.5971	102590
1.21181	45.3489	101068
1.21471	45.1025	99570
1.21762	44.8579	98096.7
1.22052	44.6151	96647.3
1.22342	44.374	95221.4
1.22633	44.1347	93818.6
1.22923	43.8972	92438.5
1.23213	43.6613	91080.7
1.23504	43.4272	89744.8
1.23794	43.1947	88430.4
1.24084	42.9639	87137.2
1.24374	42.7348	85864.8
1.24665	42.5073	84612.7
1.24955	42.2815	83380.8
1.25245	42.0573	82168.6
1.25536	41.8346	80975.7
1.25826	41.6136	79801.9
1.26116	41.3941	78646.8
1.26406	41.1762	77510
1.26697	40.9598	76391.4
1.26987	40.745	75290.5
1.27277	40.5317	74207.1
1.27568	40.3199	73140.8
1.27858	40.1096	72091.4
1.28148	39.9007	71058.5
1.28438	39.6934	70041.9
1.28729	39.4875	69041.4
1.29019	39.283	68056.6
1.29309	39.08	67087.2
1.296	38.8783	66133.1
1.2989	38.6781	65193.9
1.3018	38.4793	64269.4
1.3047	38.2819	63359.3
1.30761	38.0858	62463.5
1.31051	37.8911	61581.6
1.31341	37.6977	60713.4
1.31632	37.5057	59858.7
1.31922	37.315	59017.3
1.32212	37.1256	58188.9
1.32503	36.9375	57373.3
1.32793	36.7507	56570.4
1.33083	36.5652	55779.8
1.33373	36.381	55001.4
1.33664	36.198	54235
1.33954	36.0162	53480.4
1.34244	35.8357	52737.4
1.34535	35.6564	52005.7
1.34825	35.4784	51285.3
1.35115	35.3015	50575.9
1.35405	35.1259	49877.3
1.35696	34.9514	49189.4
1.35986	34.7781	48511.9
1.36276	34.606	47844.8
1.36567	34.435	47187.8
1.36857	34.2652	46540.7
1.37147	34.0965	45903.5
1.37437	33.929	45275.9
1.37728	33.7626	44657.8
1.38018	33.5973	44049
1.38308	33.433	43449.3
1.38599	33.2699	42858.7
1.38889	33.1079	42277
1.39179	32.9469	41704
1.39469	32.787	41139.6
1.3976	32.6282	40583.7
1.4005	32.4704	40036
1.4034	32.3137	39496.6
1.40631	32.158	38965.1
1.40921	32.0033	38441.6
1.41211	31.8496	37925.9
1.41502	31.6969	37417.8
1.41792	31.5453	36917.3
1.42082	31.3946	36424.2
1.42372	31.2449	35938.4
1.42663	31.0962	35459.7
1.42953	30.9484	34988.1
1.43243	30.8016	34523.5
1.43534	30.6558	34065.7
1.43824	30.5109	33614.6
1.44114	30.367	33170.1
1.44404	30.2239	32732.2
1.44695	30.0818	32300.6
1.44985	29.9407	31875.4
1.45275	29.8004	31456.4
1.45566	29.661	31043.5
1.45856	29.5225	30636.6
1.46146	29.3849	30235.6
1.46436	29.2482	29840.4
1.46727	29.1124	29451
1.47017	28.9774	29067.2
1.47307	28.8433	28688.9
1.47598	28.71	28316.1
1.47888	28.5776	27948.7
1.48178	28.446	27586.6
1.48468	28.3152	27229.7
1.48759	28.1853	26877.9
1.49049	28.0562	26531.1
1.49339	27.9279	26189.4
1.4963	27.8005	25852.5
1.4992	27.6738	25520.4
1.5021	27.5479	25193.1
1.50501	27.4228	24870.4
1.50791	27.2985	24552.4
1.51081	27.1749	24238.8
1.51371	27.0522	23929.7
1.51662	26.9302	23625
1.51952	26.8089	23324.6
1.52242	26.6884	23028.5
1.52533	26.5687	22736.5
1.52823	26.4497	22448.6
1.53113	26.3314	22164.8
1.53403	26.2139	21885
1.53694	26.0971	21609.2
1.53984	25.981	21337.1
1.54274	25.8656	21069
1.54565	25.7509	20804.5
1.54855	25.637	20543.8
1.55145	25.5237	20286.6
1.55435	25.4111	20033.1
1.55726	25.2992	19783.1
1.56016	25.188	19536.6
1.56306	25.0775	19293.5
1.56597	24.9676	19053.8
1.56887	24.8584	18817.4
1.57177	24.7499	18584.2
1.57467	24.642	18354.3
1.57758	24.5348	18127.5
1.58048	24.4282	17903.9
1.58338	24.3223	17683.4
1.58629	24.217	17465.8
1.58919	24.1124	17251.3
1.59209	24.0083	17039.7
1.59499	23.9049	16831
1.5979	23.8021	16625.1
1.6008	23.7	16422.1
1.6037	23.5984	16221.8
1.60661	23.4974	16024.3
1.60951	23.3971	15829.4
1.61241	23.2973	15637.2
1.61532	23.1981	15447.6
1.61822	23.0996	15260.5
1.62112	23.0016	15076
1.62402	22.9041	14894
1.62693	22.8073	14714.4
1.62983	22.711	14537.3
1.63273	22.6153	14362.5
1.63564	22.5202	14190.1
1.63854	22.4256	14020
1.64144	22.3316	13852.1
1.64434	22.2381	13686.6
1.64725	22.1451	13523.2
1.65015	22.0528	13362
1.65305	21.9609	13203
1.65596	21.8696	13046
1.65886	21.7788	12891.2
1.66176	21.6885	12738.4
1.66466	21.5988	12587.7
1.66757	21.5096	12438.9
1.67047	21.4209	12292.1
1.67337	21.3327	12147.3
1.67628	21.245	12004.4
1.67918	21.1578	11863.3
1.68208	21.0712	11724.1
1.68498	20.985	11586.7
1.68789	20.8993	11451.2
1.69079	20.8141	11317.4
1.69369	20.7294	11185.3
1.6966	20.6452	11055
1.6995	20.5615	10926.4
1.7024	20.4782	10799.5
1.70531	20.3954	10674.2
1.70821	20.3131	10550.5
1.71111	20.2312	10428.5
1.71401	20.1499	10308
1.71692	20.0689	10189.1
1.71982	19.9885	10071.8
1.72272	19.9085	9955.93
1.72563	19.8289	9841.58
1.72853	19.7498	9728.7
1.73143	19.6711	9617.28
1.73433	19.5929	9507.29
1.73724	19.5151	9398.71
1.74014	19.4377	9291.52
1.74304	19.3608	9185.71
1.74595	19.2843	9081.24
1.74885	19.2083	8978.12
1.75175	19.1326	8876.31
1.75465	19.0574	8775.79
1.75756	18.9826	8676.56
1.76046	18.9082	8578.58
1.76336	18.8342	8481.85
1.76627	18.7607	8386.35
1.76917	18.6875	8292.05
1.77207	18.6147	8198.95
1.77497	18.5424	8107.02
1.77788	18.4704	8016.25
1.78078	18.3989	7926.63
1.78368	18.3277	7838.13
1.78659	18.2569	7750.74
1.78949	18.1865	7664.45
1.79239	18.1165	7579.24
1.7953	18.0469	7495.1
1.7982	17.9777	7412.01
1.8011	17.9088	7329.96
1.804	17.8403	7248.92
1.80691	17.7722	7168.9
1.80981	17.7044	7089.87
1.81271	17.637	7011.83
1.81562	17.57	6934.75
1.81852	17.5034	6858.63
1.82142	17.4371	6783.45
1.82432	17.3711	6709.19
1.82723	17.3055	6635.86
1.83013	17.2403	6563.42
1.83303	17.1754	6491.88
1.83594	17.1109	6421.22
1.83884	17.0467	6351.43
1.84174	16.9829	6282.49
1.84464	16.9193	6214.39
1.84755	16.8562	6147.13
1.85045	16.7934	6080.69
1.85335	16.7309	6015.06
1.85626	16.6687	5950.23
1.85916	16.6069	5886.19
1.86206	16.5454	5822.92
1.86496	16.4842	5760.43
1.86787	16.4233	5698.69
1.87077	16.3628	5637.7
1.87367	16.3026	5577.45
1.87658	16.2427	5517.92
1.87948	16.1831	5459.11
1.88238	16.1238	5401.01
1.88529	16.0649	5343.61
1.88819	16.0062	5286.9
1.89109	15.9479	5230.87
1.89399	15.8898	5175.51
1.8969	15.8321	5120.82
1.8998	15.7747	5066.77
1.9027	15.7175	5013.38
1.90561	15.6607	4960.61
1.90851	15.6042	4908.48
1.91141	15.5479	4856.97
1.91431	15.492	4806.07
1.91722	15.4363	4755.77
1.92012	15.3809	4706.07
1.92302	15.3258	4656.96
1.92593	15.271	4608.43
1.92883	15.2165	4560.47
1.93173	15.1622	4513.07
1.93463	15.1083	4466.24
1.93754	15.0546	4419.95
1.94044	15.0011	4374.21
1.94334	14.948	4329
1.94625	14.8951	4284.33
1.94915	14.8425	4240.17
1.95205	14.7902	4196.54
1.95495	14.7381	4153.41
1.95786	14.6863	4110.78
1.96076	14.6348	4068.65
1.96366	14.5835	4027.01
1.96657	14.5325	3985.86
1.96947	14.4817	3945.18
1.97237	14.4312	3904.97
1.97528	14.381	3865.23
1.97818	14.331	3825.95
1.98108	14.2812	3787.12
1.98398	14.2317	3748.74
1.98689	14.1825	3710.8
1.98979	14.1335	3673.29
1.99269	14.0847	3636.22
1.9956	14.0362	3599.57
1.9985	13.988	3563.34
2.0014	13.9399	3527.53
2.0043	13.8922	3492.12
2.00721	13.8446	3457.12
2.01011	13.7973	3422.52
2.01301	13.7502	3388.31
2.01592	13.7034	3354.49
2.01882	13.6568	3321.05
2.02172	13.6104	3288
2.02462	13.5642	3255.32
2.02753	13.5183	3223
2.03043	13.4726	3191.06
2.03333	13.4271	3159.47
2.03624	13.3819	3128.24
2.03914	13.3369	3097.36
2.04204	13.2921	3066.83
2.04494	13.2475	3036.64
2.04785	13.2031	3006.78
2.05075	13.159	2977.27
2.05365	13.115	2948.08
2.05656	13.0713	2919.22
2.05946	13.0278	2890.68
2.06236	12.9845	2862.46
2.06527	12.9414	2834.56
2.06817	12.8986	2806.96
2.07107	12.8559	2779.67
2.07397	12.8134	2752.68
2.07688	12.7712	2725.99
2.07978	12.7291	2699.6
2.08268	12.6873	2673.5
2.08559	12.6456	2647.68
2.08849	12.6042	2622.16
2.09139	12.5629	2596.91
2.09429	12.5219	2571.94
2.0972	12.481	2547.24
2.1001	12.4404	2522.81
2.103	12.3999	2498.66
2.10591	12.3596	2474.76
2.10881	12.3196	2451.13
2.11171	12.2797	2427.76
2.11461	12.24	2404.63
2.11752	12.2005	2381.77
2.12042	12.1612	2359.15
2.12332	12.122	2336.77
2.12623	12.0831	2314.64
2.12913	12.0443	2292.75
2.13203	12.0057	2271.09
2.13493	11.9674	2249.67
2.13784	11.9291	2228.48
2.14074	11.8911	2207.52
2.14364	11.8532	2186.78
2.14655	11.8156	2166.27
2.14945	11.7781	2145.98
2.15235	11.7407	2125.9
2.15526	11.7036	2106.04
2.15816	11.6666	2086.4
2.16106	11.6298	2066.96
2.16396	11.5932	2047.73
2.16687	11.5567	2028.7
2.16977	11.5204	2009.88
2.17267	11.4843	1991.26
2.17558	11.4484	1972.83
2.17848	11.4126	1954.61
2.18138	11.3769	1936.57
2.18428	11.3415	1918.72
2.18719	11.3062	1901.07
2.19009	11.2711	1883.6
2.19299	11.2361	1866.31
2.1959	11.2013	1849.21
2.1988	11.1666	1832.28
2.2017	11.1322	1815.54
2.2046	11.0978	1798.97
2.20751	11.0637	1782.57
2.21041	11.0296	1766.34
2.21331	10.9958	1750.29
2.21622	10.9621	1734.4
2.21912	10.9285	1718.68
2.22202	10.8951	1703.12
2.22492	10.8619	1687.72
2.22783	10.8288	1672.49
2.23073	10.7958	1657.41
2.23363	10.7631	1642.49
2.23654	10.7304	1627.72
2.23944	10.6979	1613.1
2.24234	10.6656	1598.64
2.24525	10.6334	1584.32
2.24815	10.6013	1570.16
2.25105	10.5694	1556.13
2.25395	10.5376	1542.26
2.25686	10.506	1528.52
2.25976	10.4745	1514.93
2.26266	10.4432	1501.47
2.26557	10.412	1488.16
2.26847	10.3809	1474.97
2.27137	10.35	1461.93
2.27427	10.3192	1449.01
2.27718	10.2885	1436.23
2.28008	10.258	1423.58
2.28298	10.2276	1411.05
2.28589	10.1974	1398.66
2.28879	10.1673	1386.38
2.29169	10.1373	1374.24
2.29459	10.1075	1362.21
2.2975	10.0778	1350.31
2.3004	10.0482	1338.53
2.3033	10.0188	1326.86
2.30621	9.98944	1315.31
2.30911	9.96025	1303.88
2.31201	9.9312	1292.57
2.31491	9.90227	1281.36
2.31782	9.87346	1270.27
2.32072	9.84479	1259.29
2.32362	9.81624	1248.42
2.32653	9.78781	1237.66
2.32943	9.75951	1227
2.33233	9.73133	1216.46
2.33524	9.70327	1206.01
2.33814	9.67534	1195.67
2.34104	9.64753	1185.43
2.34394	9.61984	1175.3
2.34685	9.59227	1165.26
2.34975	9.56482	1155.32
2.35265	9.53749	1145.48
2.35556	9.51028	1135.74
2.35846	9.48318	1126.09
2.36136	9.4562	1116.54
2.36426	9.42934	1107.09
2.36717	9.40259	1097.72
2.37007	9.37596	1088.45
2.37297	9.34945	1079.26
2.37588	9.32305	1070.17
2.37878	9.29676	1061.17
2.38168	9.27058	1052.25
2.38458	9.24452	1043.42
2.38749	9.21856	1034.68
2.39039	9.19272	1026.02
2.39329	9.16699	1017.44
2.3962	9.14137	1008.95
2.3991	9.11586	1000.54
2.402	9.09045	992.215
2.4049	9.06516	983.967
2.40781	9.03997	975.799
2.41071	9.01489	967.71
2.41361	8.98991	959.698
2.41652	8.96504	951.764
2.41942	8.94028	943.905
2.42232	8.91562	936.122
2.42523	8.89106	928.413
2.42813	8.86661	920.778
2.43103	8.84226	913.217
2.43393	8.81801	905.727
2.43684	8.79387	898.308
2.43974	8.76982	890.961
2.44264	8.74588	883.683
2.44555	8.72204	876.474
2.44845	8.69829	869.333
2.45135	8.67465	862.261
2.45425	8.6511	855.255
2.45716	8.62766	848.315
2.46006	8.60431	841.441
2.46296	8.58105	834.632
2.46587	8.5579	827.887
2.46877	8.53484	821.205
2.47167	8.51187	814.586
2.47457	8.489	808.029
2.47748	8.46623	801.534
2.48038	8.44355	795.1
2.48328	8.42096	788.725
2.48619	8.39847	782.411
2.48909	8.37607	776.155
2.49199	8.35376	769.957
2.49489	8.33154	763.817
2.4978	8.30941	757.735
2.5007	8.28738	751.708
2.5036	8.26543	745.738
2.50651	8.24358	739.823
2.50941	8.22181	733.963
2.51231	8.20014	728.157
2.51522	8.17855	722.404
2.51812	8.15705	716.704
2.52102	8.13563	711.058
2.52392	8.11431	705.462
2.52683	8.09307	699.919
2.52973	8.07192	694.426
2.53263	8.05085	688.984
2.53554	8.02987	683.591
2.53844	8.00897	678.248
2.54134	7.98816	672.954
2.54424	7.96743	667.707
2.54715	7.94678	662.509
2.55005	7.92622	657.358
2.55295	7.90574	652.254
2.55586	7.88534	647.196
2.55876	7.86503	642.184
2.56166	7.84479	637.218
2.56456	7.82464	632.296
2.56747	7.80457	627.419
2.57037	7.78458	622.586
2.57327	7.76467	617.797
2.57618	7.74483	613.051
2.57908	7.72508	608.347
2.58198	7.70541	603.686
2.58488	7.68581	599.067
2.58779	7.66629	594.489
2.59069	7.64685	589.952
2.59359	7.62749	585.455
2.5965	7.6082	580.999
2.5994	7.58899	576.583
2.6023	7.56985	572.205
2.60521	7.5508	567.867
2.60811	7.53181	563.568
2.61101	7.5129	559.307
2.61391	7.49407	555.083
2.61682	7.47531	550.897
2.61972	7.45662	546.748
2.62262	7.43801	542.636
2.62553	7.41946	538.56
2.62843	7.401	534.52
2.63133	7.3826	530.515
2.63423	7.36428	526.546
2.63714	7.34602	522.612
2.64004	7.32784	518.712
2.64294	7.30973	514.846
2.64585	7.29169	511.015
2.64875	7.27372	507.217
2.65165	7.25582	503.452
2.65455	7.23799	499.72
2.65746	7.22023	496.02
2.66036	7.20254	492.353
2.66326	7.18491	488.718
2.66617	7.16736	485.114
2.66907	7.14987	481.541
2.67197	7.13245	478
2.67487	7.11509	474.489
2.67778	7.09781	471.009
2.68068	7.08059	467.558
2.68358	7.06343	464.138
2.68649	7.04634	460.747
2.68939	7.02932	457.385
2.69229	7.01236	454.052
2.6952	6.99547	450.747
2.6981	6.97864	447.472
2.701	6.96188	444.224
2.7039	6.94518	441.004
2.70681	6.92854	437.811
2.70971	6.91197	434.646
2.71261	6.89546	431.508
2.71552	6.87901	428.396
2.71842	6.86262	425.311
2.72132	6.8463	422.252
2.72422	6.83004	419.219
2.72713	6.81384	416.212
2.73003	6.7977	413.231
2.73293	6.78162	410.274
2.73584	6.76561	407.343
2.73874	6.74965	404.437
2.74164	6.73375	401.555
2.74454	6.71792	398.697
2.74745	6.70214	395.863
2.75035	6.68642	393.053
2.75325	6.67076	390.267
2.75616	6.65516	387.504
2.75906	6.63962	384.764
2.76196	6.62414	382.047
2.76486	6.60871	379.353
2.76777	6.59334	376.682
2.77067	6.57803	374.032
2.77357	6.56278	371.405
2.77648	6.54758	368.8
2.77938	6.53244	366.216
2.78228	6.51735	363.654
2.78519	6.50232	361.113
2.78809	6.48735	358.593
2.79099	6.47243	356.094
2.79389	6.45757	353.615
2.7968	6.44276	351.157
2.7997	6.42801	348.719
2.8026	6.41331	346.302
2.80551	6.39866	343.904
2.80841	6.38407	341.526
2.81131	6.36954	339.167
2.81421	6.35505	336.828
2.81712	6.34062	334.508
2.82002	6.32624	332.207
2.82292	6.31192	329.925
2.82583	6.29765	327.661
2.82873	6.28342	325.416
2.83163	6.26926	323.189
2.83453	6.25514	320.981
2.83744	6.24107	318.79
2.84034	6.22706	316.617
2.84324	6.2131	314.461
2.84615	6.19918	312.323
2.84905	6.18532	310.203
2.85195	6.17151	308.099
2.85485	6.15775	306.013
2.85776	6.14403	303.943
2.86066	6.13037	301.89
2.86356	6.11676	299.854
2.86647	6.10319	297.834
2.86937	6.08968	295.83
2.87227	6.07621	293.842
2.87518	6.06279	291.87
2.87808	6.04942	289.914
2.88098	6.0361	287.973
2.88388	6.02283	286.048
2.88679	6.0096	284.139
2.88969	5.99642	282.244
2.89259	5.98329	280.365
2.8955	5.9702	278.5
2.8984	5.95717	276.651
2.9013	5.94417	274.816
2.9042	5.93123	272.995
2.90711	5.91833	271.189
2.91001	5.90547	269.397
2.91291	5.89267	267.62
2.91582	5.8799	265.856
2.91872	5.86719	264.106
2.92162	5.85451	262.37
2.92452	5.84189	260.648
2.92743	5.8293	258.939
2.93033	5.81677	257.244
2.93323	5.80427	255.562
2.93614	5.79182	253.893
2.93904	5.77941	252.237
2.94194	5.76705	250.594
2.94484	5.75473	248.964
2.94775	5.74246	247.346
2.95065	5.73022	245.741
2.95355	5.71803	244.149
2.95646	5.70589	242.569
2.95936	5.69378	241.001
2.96226	5.68172	239.445
2.96517	5.6697	237.902
2.96807	5.65772	236.37
2.97097	5.64578	234.85
2.97387	5.63389	233.342
2.97678	5.62204	231.845
2.97968	5.61022	230.36
2.98258	5.59845	228.887
2.98549	5.58672	227.424
2.98839	5.57503	225.973
2.99129	5.56338	224.533
2.99419	5.55177	223.105
2.9971	5.5402	221.686
3	5.52867	220.279
